# Supplementary material for: Multi-omics investigation of perineural invasion in head and neck squamous cell carcinoma: neuroimmune mechanisms and clinical implications
Source: Front Immunol. 2026 May 12;17:1792836. doi: 10.3389/fimmu.2026.1792836 (PMC13201498; doi:10.3389/fimmu.2026.1792836)
Supplement: Supplementary file 15 [file Table1.xlsx]

## Sheet: Sheet1
bcr_patient_barcode	histologic_diagnosis	anatomic_organ_subdivision	laterality	prospective_collection	retrospective_collection	gender	birth_days_to	race	ethnicity	history_other_malignancy	history_neoadjuvant_treatment	lymph_node_neck_dissection_indicator	lymph_node_dissection_method...17	lymph_node_dissection_method...18	lymph_nodes_examined	lymph_nodes_examined_count	lymph_nodes_examined_he_count	lymph_nodes_examined_ihc_count	margin_status	egfr_amplification_status	vital_status	last_contact_days_to	death_days_to	tumor_status	ajcc_staging_edition	ajcc_tumor_pathologic_pt	ajcc_nodes_pathologic_pn	ajcc_metastasis_pathologic_pm	ajcc_pathologic_tumor_stage	extracapsular_spread_pathologic	tumor_grade	lymphovascular_invasion	perineural_invasion	hpv_status_p16	hpv_status_ish	tobacco_smoking_history_indicator	tobacco_smoking_year_started	tobacco_smoking_year_stopped	tobacco_smoking_pack_years_smoked	alcohol_history_documented	alcohol_consumption_frequency	alcohol_consumption_per_day	radiation_treatment_adjuvant	pharmaceutical_tx_adjuvant	treatment_outcome_first_course	new_tumor_event_dx_indicator	age_at_initial_pathologic_diagnosis	clinical_M	clinical_N
TCGA-4P-AA8J	Head & Neck Squamous Cell Carcinoma	Oral Tongue	Right	NO	YES	MALE	-24222	BLACK OR AFRICAN AMERICAN	NOT HISPANIC OR LATINO	No	No	YES	Modified Radical Neck Dissection	Modified Radical Neck Dissection	YES	44	6	[Not Available]	Negative	[Not Evaluated]	Alive	102	[Not Applicable]	TUMOR FREE	7th	T2	N2c	MX	Stage IVA	No Extranodal Extension	G2	YES	YES	Negative	[Not Evaluated]	[Unknown]	[Not Available]	[Not Available]	[Not Available]	NO	[Not Available]	[Not Available]	NO	NO	Complete Remission/Response	NO	66	M0	N2a
TCGA-BA-5149	Head & Neck Squamous Cell Carcinoma	Floor of mouth	Left	YES	NO	MALE	-17177	WHITE	NOT HISPANIC OR LATINO	No	No	YES	[Not Available]	[Not Available]	YES	50	5	[Not Available]	Negative	[Not Available]	Alive	248	[Not Applicable]	TUMOR FREE	7th	T3	N2c	[Not Available]	Stage IVA	No Extranodal Extension	G2	NO	NO	[Not Available]	[Not Available]	2	1980	[Not Available]	60	YES	7	7	[Not Available]	[Not Available]	[Not Available]	[Not Available]	47	M0	N2b
TCGA-BA-5151	Head & Neck Squamous Cell Carcinoma	Buccal Mucosa	Left	YES	NO	MALE	-26569	WHITE	NOT HISPANIC OR LATINO	No	No	YES	Modified Radical Neck Dissection	[Not Available]	YES	33	0	[Not Available]	Close	[Not Available]	Alive	190	[Not Applicable]	TUMOR FREE	7th	T4a	N0	[Not Available]	Stage IVA	No Extranodal Extension	G1	NO	NO	[Not Available]	[Not Available]	3	1962	1982	20	YES	0	0	[Not Available]	[Not Available]	[Not Available]	[Not Available]	72	M0	N0
TCGA-BA-5152	Head & Neck Squamous Cell Carcinoma	Alveolar Ridge	Right	NO	YES	MALE	-20783	WHITE	NOT HISPANIC OR LATINO	No	No	YES	[Not Available]	Functional (Limited) Neck Dissection	YES	28	0	[Not Available]	Negative	[Not Available]	Alive	846	[Not Applicable]	[Not Available]	6th	T4a	N0	M0	Stage IVA	No Extranodal Extension	G2	NO	NO	[Not Available]	[Not Available]	1	[Not Available]	[Not Available]	[Not Available]	YES	0	0	[Not Available]	[Not Available]	[Not Available]	[Not Available]	56	M0	N0
TCGA-BA-5153	Head & Neck Squamous Cell Carcinoma	Tonsil	Left	NO	YES	MALE	-18743	WHITE	NOT HISPANIC OR LATINO	No	No	NO	[Not Available]	[Not Available]	NO	0	[Not Available]	[Not Available]	Positive	[Not Available]	Dead	[Not Available]	1762	WITH TUMOR	6th	T2	NX	[Not Available]	[Not Available]	[Not Available]	G2	[Not Available]	NO	[Not Available]	[Not Available]	1	[Not Available]	[Not Available]	[Not Available]	YES	0	0	[Not Available]	[Not Available]	[Not Available]	[Not Available]	51	M0	N1
TCGA-BA-5555	Head & Neck Squamous Cell Carcinoma	Larynx	Right	YES	NO	MALE	-19956	BLACK OR AFRICAN AMERICAN	NOT HISPANIC OR LATINO	No	No	YES	Modified Radical Neck Dissection	Modified Radical Neck Dissection	YES	68	1	[Not Available]	Negative	[Not Available]	Alive	186	[Not Applicable]	TUMOR FREE	7th	T3	N2c	[Not Available]	Stage IVA	No Extranodal Extension	G2	NO	NO	[Not Available]	[Not Available]	4	[Not Available]	2010	62	YES	0	0	[Not Available]	[Not Available]	[Not Available]	[Not Available]	54	M0	N2c
TCGA-BA-5556	Head & Neck Squamous Cell Carcinoma	Floor of mouth	[Not Available]	YES	NO	FEMALE	-21444	WHITE	NOT HISPANIC OR LATINO	No	No	YES	Modified Radical Neck Dissection	Modified Radical Neck Dissection	YES	81	0	[Not Available]	[Not Available]	[Not Available]	Alive	179	[Not Applicable]	TUMOR FREE	7th	T2	N0	[Not Available]	Stage II	No Extranodal Extension	G3	NO	NO	[Not Available]	[Not Available]	4	1968	2010	60	YES	7	2	[Not Available]	[Not Available]	[Not Available]	[Not Available]	58	M0	N0
TCGA-BA-5557	Head & Neck Squamous Cell Carcinoma	Oral Tongue	Right	YES	NO	FEMALE	-15247	[Not Available]	HISPANIC OR LATINO	Yes	No	YES	[Not Available]	Modified Radical Neck Dissection	YES	34	1	[Not Available]	Negative	[Not Available]	Alive	242	[Not Applicable]	TUMOR FREE	7th	T1	N1	[Not Available]	Stage III	No Extranodal Extension	G2	NO	NO	[Not Available]	[Not Available]	1	[Not Available]	[Not Available]	[Not Available]	YES	0	0	[Not Available]	[Not Available]	[Not Available]	[Not Available]	41	M0	N2
TCGA-BA-5558	Head & Neck Squamous Cell Carcinoma	Hard Palate	Right	NO	YES	MALE	-23984	WHITE	NOT HISPANIC OR LATINO	No	No	YES	[Not Available]	Modified Radical Neck Dissection	YES	37	0	[Not Available]	[Not Available]	[Not Available]	Alive	1636	[Not Applicable]	TUMOR FREE	6th	TX	NX	[Not Available]	[Not Available]	[Not Available]	G1	NO	NO	[Not Available]	[Not Available]	1	[Not Available]	[Not Available]	[Not Available]	YES	0	0	[Not Available]	[Not Available]	[Not Available]	[Not Available]	65	M0	N1
TCGA-BA-6869	Head & Neck Squamous Cell Carcinoma	Larynx	Left	YES	NO	MALE	-22765	WHITE	NOT HISPANIC OR LATINO	No	No	YES	Modified Radical Neck Dissection	Modified Radical Neck Dissection	YES	80	0	0	Close	[Not Available]	Alive	244	[Not Applicable]	TUMOR FREE	7th	T3	N0	[Not Available]	Stage III	No Extranodal Extension	G2	NO	NO	[Not Available]	[Not Available]	2	1965	[Not Available]	46	YES	7	2	[Not Available]	[Not Available]	[Not Available]	[Not Available]	62	M0	N0
TCGA-BA-6873	Head & Neck Squamous Cell Carcinoma	Oral Tongue	Left	YES	NO	MALE	-10512	WHITE	HISPANIC OR LATINO	No	No	YES	Functional (Limited) Neck Dissection	[Not Available]	YES	48	3	[Not Available]	Close	[Not Available]	Alive	113	[Not Applicable]	[Not Available]	7th	T4a	N2b	[Not Available]	Stage IVA	Gross Extension	G2	YES	YES	[Not Available]	[Not Available]	2	2001	[Not Available]	1	YES	0	0	[Not Available]	[Not Available]	[Not Available]	[Not Available]	28	M0	N2b
TCGA-BA-7269	Head & Neck Squamous Cell Carcinoma	Oral Tongue	Right	YES	NO	MALE	-22609	WHITE	NOT HISPANIC OR LATINO	No	No	YES	[Not Available]	Functional (Limited) Neck Dissection	YES	17	1	[Not Available]	Negative	[Not Available]	Alive	236	[Not Applicable]	TUMOR FREE	7th	T2	N1	[Not Available]	Stage III	No Extranodal Extension	G1	NO	YES	[Not Available]	[Not Available]	2	1964	[Not Available]	46	YES	7	2	[Not Available]	[Not Available]	[Not Available]	[Not Available]	61	M0	N1
TCGA-BA-A4IG	Head & Neck Squamous Cell Carcinoma	Base of tongue	Right	YES	NO	MALE	-28402	WHITE	NOT HISPANIC OR LATINO	Yes, History of Prior Malignancy	No	YES	Functional (Limited) Neck Dissection	Functional (Limited) Neck Dissection	YES	67	6	[Not Available]	Negative	[Not Available]	Alive	519	[Not Applicable]	TUMOR FREE	7th	T1	NX	MX	[Not Available]	No Extranodal Extension	G3	NO	NO	[Not Available]	[Not Available]	3	[Not Available]	1971	[Not Available]	YES	[Not Available]	[Not Available]	YES	YES	Complete Remission/Response	NO	77	M0	N2
TCGA-BA-A4IH	Head & Neck Squamous Cell Carcinoma Basaloid Type	Tonsil	Right	YES	NO	MALE	-21094	WHITE	NOT HISPANIC OR LATINO	No	No	YES	[Not Available]	Functional (Limited) Neck Dissection	YES	39	2	[Not Available]	Close	[Not Available]	Alive	201	[Not Applicable]	TUMOR FREE	7th	T2	N1	M0	[Discrepancy]	No Extranodal Extension	G3	YES	NO	Positive	Positive	4	[Not Available]	2012	20	YES	7	4	YES	YES	Complete Remission/Response	NO	57	M0	N2b
TCGA-BA-A4II	Head & Neck Squamous Cell Carcinoma	Oropharynx	Right	YES	NO	MALE	-17011	WHITE	NOT HISPANIC OR LATINO	Yes, History of Synchronous/Bilateral Malignancy	No	YES	Functional (Limited) Neck Dissection	Functional (Limited) Neck Dissection	YES	80	0	[Not Available]	Negative	[Not Available]	Alive	603	[Not Applicable]	TUMOR FREE	7th	T2	N0	M0	Stage II	No Extranodal Extension	G1	NO	NO	[Not Evaluated]	[Not Evaluated]	4	[Not Available]	2011	25	YES	[Not Available]	2	NO	NO	Complete Remission/Response	YES	46	M0	N0
TCGA-BA-A6D8	Head & Neck Squamous Cell Carcinoma	Floor of mouth	Right	YES	NO	MALE	-21778	BLACK OR AFRICAN AMERICAN	[Not Evaluated]	No	No	YES	Modified Radical Neck Dissection	Modified Radical Neck Dissection	YES	77	7	[Not Available]	Positive	[Not Evaluated]	Alive	513	[Not Applicable]	TUMOR FREE	7th	T4a	N2c	M0	Stage IVA	Microscopic Extension	G2	YES	YES	Negative	Negative	4	[Not Available]	2011	40	YES	[Not Available]	[Not Available]	YES	YES	Complete Remission/Response	NO	59	M0	N2c
TCGA-BA-A6DA	Head & Neck Squamous Cell Carcinoma	Larynx	[Not Available]	YES	NO	FEMALE	-15004	WHITE	NOT HISPANIC OR LATINO	No	No	YES	Modified Radical Neck Dissection	Modified Radical Neck Dissection	YES	87	9	[Not Available]	Close	[Not Evaluated]	Alive	351	[Not Applicable]	TUMOR FREE	7th	T4a	N2c	M0	Stage IVA	Microscopic Extension	G2	YES	YES	Positive	Negative	2	1987	[Not Available]	25	YES	0	0	YES	YES	Complete Remission/Response	[Unknown]	41	M0	N2c
TCGA-BA-A6DB	Head & Neck Squamous Cell Carcinoma	Oral Tongue	Right	YES	NO	FEMALE	-8967	WHITE	NOT HISPANIC OR LATINO	No	No	YES	[Not Available]	Functional (Limited) Neck Dissection	YES	24	0	[Not Available]	Negative	[Not Evaluated]	Alive	216	[Not Applicable]	WITH TUMOR	7th	T1	N0	M0	Stage I	[Not Available]	G1	NO	NO	Negative	Negative	1	[Not Available]	[Not Available]	[Not Available]	YES	0	0	NO	NO	Complete Remission/Response	YES	24	M0	N0
TCGA-BA-A6DD	Head & Neck Squamous Cell Carcinoma	Floor of mouth	[Not Available]	YES	NO	MALE	-16401	BLACK OR AFRICAN AMERICAN	NOT HISPANIC OR LATINO	No	No	YES	Radical Neck Dissection	Modified Radical Neck Dissection	YES	42	5	[Not Available]	Positive	[Not Evaluated]	Dead	[Not Available]	173	WITH TUMOR	7th	T4a	N2c	M0	Stage IVA	No Extranodal Extension	G2	NO	YES	Negative	Negative	2	[Not Available]	[Not Available]	30	YES	7	2	YES	YES	Progressive Disease	YES	44	M0	N2c
TCGA-BA-A6DE	Head & Neck Squamous Cell Carcinoma	Oral Tongue	Right	YES	NO	FEMALE	-25874	WHITE	NOT HISPANIC OR LATINO	No	No	YES	Functional (Limited) Neck Dissection	Functional (Limited) Neck Dissection	YES	73	0	[Not Available]	Negative	[Not Evaluated]	Alive	182	[Not Applicable]	TUMOR FREE	7th	T2	N0	M0	Stage II	[Not Available]	G2	NO	NO	Negative	Negative	2	[Not Available]	[Not Available]	60	YES	6	1	NO	NO	Complete Remission/Response	NO	70	M0	N0
TCGA-BA-A6DJ	Head & Neck Squamous Cell Carcinoma	Alveolar Ridge	Left	YES	NO	MALE	-22967	ASIAN	NOT HISPANIC OR LATINO	No	No	YES	Modified Radical Neck Dissection	Functional (Limited) Neck Dissection	YES	101	8	[Not Available]	Close	[Not Evaluated]	Alive	314	[Not Applicable]	WITH TUMOR	7th	T4a	N2c	M0	Stage IVA	No Extranodal Extension	G2	YES	YES	Negative	Negative	4	[Not Available]	2012	40	YES	0	0	YES	YES	Complete Remission/Response	YES	62	M0	N2b
TCGA-BA-A8YP	Head & Neck Squamous Cell Carcinoma	Oropharynx	Left	YES	NO	MALE	-18355	BLACK OR AFRICAN AMERICAN	NOT HISPANIC OR LATINO	No	No	YES	Radical Neck Dissection	[Not Available]	YES	66	2	[Not Available]	Positive	[Not Available]	Alive	142	[Not Applicable]	TUMOR FREE	7th	T4a	N3	M0	Stage IVB	Microscopic Extension	G2	YES	NO	Negative	Negative	2	1999	[Not Available]	14	YES	6	1	YES	YES	Complete Remission/Response	NO	50	M0	N3
TCGA-BB-7862	Head & Neck Squamous Cell Carcinoma	Larynx	[Not Available]	NO	YES	MALE	-24823	WHITE	NOT HISPANIC OR LATINO	No	No	YES	[Not Available]	[Not Available]	YES	48	2	[Not Available]	Negative	[Not Available]	Alive	536	[Not Applicable]	TUMOR FREE	7th	T3	N2c	[Not Available]	Stage IVA	No Extranodal Extension	G3	YES	NO	[Not Available]	[Not Available]	4	[Not Available]	2009	90	YES	[Not Available]	[Not Available]	[Not Available]	[Not Available]	[Not Available]	[Not Available]	67	M0	N2b
TCGA-BB-7863	Head & Neck Squamous Cell Carcinoma	Oral Tongue	Left	NO	YES	FEMALE	-15899	WHITE	HISPANIC OR LATINO	No	No	YES	[Not Available]	[Not Available]	YES	16	0	[Not Available]	Negative	[Not Available]	Alive	423	[Not Applicable]	TUMOR FREE	7th	T3	N0	[Not Available]	Stage III	[Not Available]	G2	NO	NO	[Not Available]	[Not Available]	1	[Not Available]	[Not Available]	[Not Available]	YES	0	0	[Not Available]	[Not Available]	[Not Available]	[Not Available]	43	M0	N0
TCGA-BB-7864	Head & Neck Squamous Cell Carcinoma	Larynx	Left	NO	YES	MALE	-22317	WHITE	NOT HISPANIC OR LATINO	No	No	YES	[Not Available]	[Not Available]	YES	54	3	[Not Available]	[Not Available]	[Not Available]	Alive	687	[Not Applicable]	TUMOR FREE	7th	T2	N2c	[Not Available]	Stage IVA	No Extranodal Extension	G2	YES	YES	[Not Available]	[Not Available]	4	[Not Available]	2005	80	YES	[Not Available]	6	[Not Available]	[Not Available]	[Not Available]	[Not Available]	61	M0	N2c
TCGA-BB-7870	Head & Neck Squamous Cell Carcinoma	Larynx	[Not Available]	NO	YES	MALE	-21443	WHITE	NOT HISPANIC OR LATINO	No	No	YES	[Not Available]	[Not Available]	YES	83	0	[Not Available]	Negative	[Not Available]	Alive	1153	[Not Applicable]	TUMOR FREE	7th	T4a	N0	[Not Available]	Stage IVA	No Extranodal Extension	G3	NO	NO	[Not Available]	[Not Available]	2	[Not Available]	[Not Available]	40	YES	7	6	[Not Available]	[Not Available]	[Not Available]	[Not Available]	58	M0	N2b
TCGA-BB-7871	Head & Neck Squamous Cell Carcinoma	Base of tongue	[Not Available]	NO	YES	FEMALE	-23409	WHITE	NOT HISPANIC OR LATINO	No	No	YES	Modified Radical Neck Dissection	Radical Neck Dissection	YES	90	44	[Not Available]	Positive	[Not Available]	Alive	428	[Not Applicable]	WITH TUMOR	7th	T4a	N2c	[Not Available]	Stage IVA	Gross Extension	G2	YES	YES	[Not Available]	[Not Available]	2	1961	[Not Available]	5.1	YES	0	0	[Not Available]	[Not Available]	[Not Available]	[Not Available]	64	M0	N2c
TCGA-BB-7872	Head & Neck Squamous Cell Carcinoma	Oral Tongue	Right	NO	YES	MALE	-23185	ASIAN	NOT HISPANIC OR LATINO	No	No	YES	[Not Available]	[Not Available]	YES	74	0	[Not Available]	Positive	[Not Available]	Alive	436	[Not Applicable]	TUMOR FREE	7th	T1	N0	[Not Available]	Stage I	[Not Available]	G3	[Not Available]	YES	Positive	Negative	1	[Not Available]	[Not Available]	[Not Available]	YES	[Not Available]	[Not Available]	[Not Available]	[Not Available]	[Not Available]	[Not Available]	63	M0	N2c
TCGA-BB-8596	Head & Neck Squamous Cell Carcinoma	Hypopharynx	Right	NO	YES	FEMALE	-25408	WHITE	NOT HISPANIC OR LATINO	No	No	NO	[Not Available]	[Not Available]	NO	[Not Available]	[Not Available]	[Not Available]	Negative	[Not Available]	Alive	2161	[Not Applicable]	TUMOR FREE	6th	T4a	NX	MX	Stage IVA	[Not Available]	G3	[Not Available]	YES	[Not Evaluated]	[Not Evaluated]	4	1955	2005	50	YES	7	1	YES	NO	[Unknown]	[Unknown]	69	M0	N1
TCGA-BB-8601	Head & Neck Squamous Cell Carcinoma	Floor of mouth	Right	NO	YES	MALE	-30721	BLACK OR AFRICAN AMERICAN	NOT HISPANIC OR LATINO	No	No	YES	[Not Available]	Functional (Limited) Neck Dissection	YES	16	1	[Not Available]	Negative	[Not Available]	Alive	624	[Not Applicable]	WITH TUMOR	7th	T3	N1	MX	Stage III	[Not Available]	G2	NO	YES	[Not Evaluated]	[Not Evaluated]	4	[Not Available]	2004	[Not Available]	YES	0	0	NO	NO	[Not Available]	YES	84	M0	N0
TCGA-BB-A5HU	Head & Neck Squamous Cell Carcinoma	Oral Cavity	Right	NO	YES	MALE	-17502	WHITE	NOT HISPANIC OR LATINO	Yes, History of Synchronous/Bilateral Malignancy	No	YES	[Not Available]	Modified Radical Neck Dissection	YES	30	1	0	Negative	[Not Evaluated]	Alive	383	[Not Applicable]	TUMOR FREE	7th	T4	N2b	M0	Stage IVA	Gross Extension	G2	NO	YES	[Not Evaluated]	Negative	1	[Not Available]	[Not Available]	[Not Available]	YES	0	0	YES	YES	Complete Remission/Response	NO	47	M0	N2b
TCGA-BB-A5HY	Head & Neck Squamous Cell Carcinoma	Hypopharynx	Left	NO	YES	MALE	-23640	WHITE	NOT HISPANIC OR LATINO	No	No	YES	Functional (Limited) Neck Dissection	[Not Available]	YES	24	3	[Not Available]	Negative	[Not Evaluated]	Alive	308	[Not Applicable]	WITH TUMOR	7th	T3	N2b	M0	Stage IVA	Gross Extension	G3	[Not Available]	NO	[Not Evaluated]	Negative	2	1972	[Not Available]	40	YES	[Not Available]	[Not Available]	YES	YES	Complete Remission/Response	YES	64	M0	N2b
TCGA-BB-A5HZ	Head & Neck Squamous Cell Carcinoma	Oral Cavity	Right	NO	YES	MALE	-23906	WHITE	NOT HISPANIC OR LATINO	No	No	YES	[Not Available]	Functional (Limited) Neck Dissection	YES	39	1	[Not Available]	Negative	[Not Evaluated]	Alive	350	[Not Applicable]	TUMOR FREE	7th	T4a	N1	M0	Stage IVA	Gross Extension	G2	NO	NO	[Not Evaluated]	[Not Evaluated]	1	[Not Available]	[Not Available]	[Not Available]	YES	0	0	YES	YES	Complete Remission/Response	NO	65	M0	N1
TCGA-BB-A6UM	Head & Neck Squamous Cell Carcinoma	Tonsil	Left	NO	YES	MALE	-19194	WHITE	NOT HISPANIC OR LATINO	No	No	NO	[Not Available]	[Not Available]	NO	[Not Available]	[Not Available]	[Not Available]	Negative	[Not Available]	Alive	393	[Not Applicable]	TUMOR FREE	7th	T1	N2	MX	Stage III	No Extranodal Extension	GX	YES	NO	Positive	Positive	4	1975	2010	105	NO	[Not Available]	[Not Available]	YES	YES	Complete Remission/Response	NO	52	MX	N2b
TCGA-BB-A6UO	Head & Neck Squamous Cell Carcinoma	Oral Tongue	Left	NO	YES	FEMALE	-22506	WHITE	NOT HISPANIC OR LATINO	No	No	YES	Radical Neck Dissection	[Not Available]	YES	28	[Not Available]	3	Close	[Not Available]	Dead	[Not Available]	268	WITH TUMOR	7th	T4a	N2b	MX	Stage IVA	Gross Extension	G2	NO	YES	[Not Evaluated]	[Not Evaluated]	2	1972	[Not Available]	20	NO	[Not Available]	[Not Available]	YES	NO	Complete Remission/Response	YES	61	MX	N2
TCGA-CN-4722	Head & Neck Squamous Cell Carcinoma	Larynx	[Not Available]	YES	NO	FEMALE	-22299	WHITE	NOT HISPANIC OR LATINO	No	No	YES	[Not Available]	[Not Available]	YES	53	0	0	Negative	Amplified	Alive	193	[Not Applicable]	TUMOR FREE	7th	T2	N0	[Not Available]	Stage II	No Extranodal Extension	G1	NO	NO	[Not Available]	Negative	2	[Not Available]	[Not Available]	[Not Available]	NO	[Not Available]	[Not Available]	[Not Available]	[Not Available]	[Not Available]	[Not Available]	61	M0	N0
TCGA-CN-4723	Head & Neck Squamous Cell Carcinoma	Larynx	[Not Available]	YES	NO	MALE	-24815	WHITE	NOT HISPANIC OR LATINO	No	No	YES	Modified Radical Neck Dissection	Modified Radical Neck Dissection	YES	55	0	0	Negative	[Not Available]	Alive	412	[Not Applicable]	TUMOR FREE	7th	T4a	N0	[Not Available]	Stage IVA	No Extranodal Extension	G2	NO	NO	[Not Available]	[Not Available]	4	[Not Available]	2009	[Not Available]	YES	[Not Available]	[Not Available]	[Not Available]	[Not Available]	[Not Available]	[Not Available]	67	M0	N0
TCGA-CN-4725	Head & Neck Squamous Cell Carcinoma	Oral Tongue	[Not Available]	YES	NO	MALE	-22171	WHITE	NOT HISPANIC OR LATINO	No	No	YES	[Not Available]	Modified Radical Neck Dissection	YES	16	0	0	Negative	Amplified	Alive	310	[Not Applicable]	TUMOR FREE	7th	T2	N0	[Not Available]	Stage II	No Extranodal Extension	G2	NO	YES	Negative	Negative	1	[Not Available]	[Not Available]	[Not Available]	NO	[Not Available]	[Not Available]	[Not Available]	[Not Available]	[Not Available]	[Not Available]	60	M0	N0
TCGA-CN-4726	Head & Neck Squamous Cell Carcinoma	Buccal Mucosa	[Not Available]	YES	NO	MALE	-25194	WHITE	NOT HISPANIC OR LATINO	No	No	YES	Functional (Limited) Neck Dissection	[Not Available]	YES	14	6	0	Positive	Amplified	Dead	[Not Available]	142	WITH TUMOR	7th	T3	N2b	[Not Available]	Stage IVA	Microscopic Extension	G2	YES	YES	Negative	Negative	2	[Not Available]	[Not Available]	12.5	YES	[Not Available]	[Not Available]	[Not Available]	[Not Available]	[Not Available]	[Not Available]	68	M0	N2
TCGA-CN-4727	Head & Neck Squamous Cell Carcinoma	Larynx	[Not Available]	YES	NO	MALE	-20748	WHITE	NOT HISPANIC OR LATINO	Yes	No	YES	Functional (Limited) Neck Dissection	Functional (Limited) Neck Dissection	YES	37	0	0	Negative	Unamplified	Alive	194	[Not Applicable]	TUMOR FREE	7th	T4a	N0	[Not Available]	Stage IVA	No Extranodal Extension	G2	NO	NO	Negative	Negative	4	1970	[Not Available]	80	YES	[Not Available]	[Not Available]	[Not Available]	[Not Available]	[Not Available]	[Not Available]	56	M0	N0
TCGA-CN-4728	Head & Neck Squamous Cell Carcinoma	Oral Cavity	[Not Available]	YES	NO	MALE	-20660	WHITE	NOT HISPANIC OR LATINO	No	No	YES	Functional (Limited) Neck Dissection	Functional (Limited) Neck Dissection	YES	58	2	0	Negative	[Not Available]	Alive	325	[Not Applicable]	TUMOR FREE	7th	T3	N2b	[Not Available]	Stage IVA	No Extranodal Extension	G2	YES	YES	Negative	[Not Available]	2	1968	[Not Available]	40	YES	7	7	[Not Available]	[Not Available]	[Not Available]	[Not Available]	56	M0	N2
TCGA-CN-4729	Head & Neck Squamous Cell Carcinoma	Oral Cavity	[Not Available]	YES	NO	MALE	-26713	WHITE	NOT HISPANIC OR LATINO	No	No	YES	Functional (Limited) Neck Dissection	[Not Available]	YES	24	1	0	Negative	[Not Available]	Alive	156	[Not Applicable]	TUMOR FREE	7th	T2	N1	[Not Available]	Stage III	Microscopic Extension	G2	YES	NO	[Not Available]	[Not Available]	4	[Not Available]	1997	35	YES	7	3	[Not Available]	[Not Available]	[Not Available]	[Not Available]	73	M0	N0
TCGA-CN-4730	Head & Neck Squamous Cell Carcinoma	Floor of mouth	[Not Available]	YES	NO	MALE	-22828	WHITE	NOT HISPANIC OR LATINO	No	No	YES	[Not Available]	Functional (Limited) Neck Dissection	YES	37	1	0	Negative	[Not Available]	Alive	343	[Not Applicable]	TUMOR FREE	7th	T4a	N1	[Not Available]	Stage IVA	No Extranodal Extension	G2	NO	NO	[Not Available]	[Not Available]	2	1963	[Not Available]	47	YES	[Not Available]	[Not Available]	[Not Available]	[Not Available]	[Not Available]	[Not Available]	62	M0	N2b
TCGA-CN-4731	Head & Neck Squamous Cell Carcinoma	Buccal Mucosa	[Not Available]	YES	NO	FEMALE	-23194	WHITE	NOT HISPANIC OR LATINO	No	No	YES	Functional (Limited) Neck Dissection	Functional (Limited) Neck Dissection	YES	52	3	0	Negative	Unamplified	Alive	383	[Not Applicable]	TUMOR FREE	7th	T4a	N2c	[Not Available]	Stage IVA	Microscopic Extension	G3	YES	YES	Negative	Negative	4	[Not Available]	2009	60	YES	[Not Available]	[Not Available]	[Not Available]	[Not Available]	[Not Available]	[Not Available]	63	M0	N2
TCGA-CN-4733	Head & Neck Squamous Cell Carcinoma	Oral Tongue	[Not Available]	YES	NO	MALE	-22561	WHITE	NOT HISPANIC OR LATINO	No	No	YES	Modified Radical Neck Dissection	[Not Available]	YES	29	1	0	Negative	Amplified	Alive	523	[Not Applicable]	TUMOR FREE	7th	T1	N1	[Not Available]	Stage III	No Extranodal Extension	G3	YES	YES	Negative	Negative	1	[Not Available]	[Not Available]	[Not Available]	NO	[Not Available]	[Not Available]	[Not Available]	[Not Available]	[Not Available]	[Not Available]	61	M0	N0
TCGA-CN-4734	Head & Neck Squamous Cell Carcinoma	Buccal Mucosa	[Not Available]	YES	NO	MALE	-25753	WHITE	NOT HISPANIC OR LATINO	No	No	YES	[Not Available]	Functional (Limited) Neck Dissection	YES	36	0	0	Negative	Amplified	Alive	227	[Not Applicable]	TUMOR FREE	7th	T2	N0	[Not Available]	Stage II	No Extranodal Extension	G2	YES	YES	Negative	Negative	4	[Not Available]	2008	[Not Available]	YES	[Not Available]	[Not Available]	[Not Available]	[Not Available]	[Not Available]	[Not Available]	70	M0	N0
TCGA-CN-4735	Head & Neck Squamous Cell Carcinoma	Larynx	Left	YES	NO	MALE	-19107	WHITE	NOT HISPANIC OR LATINO	No	No	YES	Modified Radical Neck Dissection	Modified Radical Neck Dissection	YES	70	5	0	Negative	Unamplified	Alive	369	[Not Applicable]	TUMOR FREE	7th	T3	N2b	[Not Available]	Stage IVA	No Extranodal Extension	G3	NO	NO	Negative	Negative	2	[Not Available]	[Not Available]	120	YES	7	5	[Not Available]	[Not Available]	[Not Available]	[Not Available]	52	M0	N2b
TCGA-CN-4736	Head & Neck Squamous Cell Carcinoma	Oral Tongue	[Not Available]	YES	NO	FEMALE	-25683	WHITE	NOT HISPANIC OR LATINO	No	No	NO	[Not Available]	[Not Available]	NO	[Not Available]	[Not Available]	[Not Available]	Negative	[Not Available]	Dead	[Not Available]	395	WITH TUMOR	7th	T1	NX	[Not Available]	[Not Available]	No Extranodal Extension	G2	NO	YES	[Not Available]	[Not Available]	4	1980	2000	45	YES	7	2	[Not Available]	[Not Available]	[Not Available]	[Not Available]	70	M0	N0
TCGA-CN-4737	Head & Neck Squamous Cell Carcinoma	Oral Tongue	[Not Available]	YES	NO	MALE	-7301	WHITE	NOT HISPANIC OR LATINO	No	No	YES	[Not Available]	Functional (Limited) Neck Dissection	YES	36	2	0	Negative	Amplified	Alive	240	[Not Applicable]	TUMOR FREE	7th	T2	N2b	[Not Available]	Stage IVA	No Extranodal Extension	G2	YES	YES	Negative	Negative	1	[Not Available]	[Not Available]	[Not Available]	NO	[Not Available]	[Not Available]	[Not Available]	[Not Available]	[Not Available]	[Not Available]	19	M0	N0
TCGA-CN-4738	Head & Neck Squamous Cell Carcinoma	Larynx	[Not Available]	NO	YES	MALE	-19621	WHITE	NOT HISPANIC OR LATINO	No	No	YES	Functional (Limited) Neck Dissection	Functional (Limited) Neck Dissection	YES	39	0	0	Negative	[Not Available]	Dead	[Not Available]	436	[Not Available]	6th	T4a	N0	M0	Stage IVA	No Extranodal Extension	G2	YES	NO	[Not Available]	[Not Available]	2	1960	[Not Available]	72	YES	7	17	[Not Available]	[Not Available]	[Not Available]	[Not Available]	53	M0	N0
TCGA-CN-4739	Head & Neck Squamous Cell Carcinoma	Larynx	[Not Available]	NO	YES	MALE	-26081	WHITE	NOT HISPANIC OR LATINO	No	No	YES	Functional (Limited) Neck Dissection	Functional (Limited) Neck Dissection	YES	54	0	0	Negative	[Not Available]	Alive	348	[Not Applicable]	TUMOR FREE	6th	T4a	N0	M0	Stage IVA	No Extranodal Extension	G2	NO	NO	[Not Available]	[Not Available]	4	1954	2009	82.5	YES	[Not Available]	[Not Available]	[Not Available]	[Not Available]	[Not Available]	[Not Available]	71	M0	N0
TCGA-CN-4740	Head & Neck Squamous Cell Carcinoma	Oral Cavity	[Not Available]	NO	YES	FEMALE	-29186	WHITE	[Not Available]	No	No	YES	[Not Available]	Functional (Limited) Neck Dissection	YES	26	0	0	Negative	[Not Available]	Alive	811	[Not Applicable]	WITH TUMOR	6th	T4a	N0	M0	Stage IVA	No Extranodal Extension	G2	NO	NO	[Not Available]	[Not Available]	4	[Not Available]	1999	12	YES	[Not Available]	4	[Not Available]	[Not Available]	[Not Available]	[Not Available]	79	M0	N0
TCGA-CN-4741	Head & Neck Squamous Cell Carcinoma	Alveolar Ridge	[Not Available]	NO	YES	MALE	-27506	WHITE	NOT HISPANIC OR LATINO	No	No	YES	Functional (Limited) Neck Dissection	Functional (Limited) Neck Dissection	YES	46	0	0	Negative	[Not Available]	Alive	876	[Not Applicable]	TUMOR FREE	6th	T4a	N0	M0	Stage IVA	No Extranodal Extension	G2	NO	YES	[Not Available]	[Not Available]	4	1978	2003	45	NO	[Not Available]	[Not Available]	[Not Available]	[Not Available]	[Not Available]	[Not Available]	75	M0	N0
TCGA-CN-4742	Head & Neck Squamous Cell Carcinoma	Oral Tongue	[Not Available]	NO	YES	FEMALE	-17793	WHITE	NOT HISPANIC OR LATINO	No	No	YES	Functional (Limited) Neck Dissection	Functional (Limited) Neck Dissection	YES	49	3	[Not Available]	Negative	[Not Available]	Dead	[Not Available]	397	WITH TUMOR	6th	T4a	N2b	M0	Stage IVA	No Extranodal Extension	G3	YES	YES	Negative	Negative	2	1988	[Not Available]	20	YES	[Not Available]	6	[Not Available]	[Not Available]	[Not Available]	[Not Available]	48	M0	N1
TCGA-CN-5355	Head & Neck Squamous Cell Carcinoma	Larynx	[Not Available]	YES	NO	MALE	-23670	BLACK OR AFRICAN AMERICAN	NOT HISPANIC OR LATINO	No	No	YES	Functional (Limited) Neck Dissection	Functional (Limited) Neck Dissection	YES	27	0	0	Negative	[Not Available]	Alive	279	[Not Applicable]	TUMOR FREE	7th	T4a	N0	[Not Available]	Stage IVA	No Extranodal Extension	G2	NO	NO	[Not Available]	[Not Available]	2	[Not Available]	[Not Available]	40	YES	3	[Not Available]	[Not Available]	[Not Available]	[Not Available]	[Not Available]	64	M0	N0
TCGA-CN-5356	Head & Neck Squamous Cell Carcinoma	Larynx	[Not Available]	YES	NO	MALE	-20540	WHITE	NOT HISPANIC OR LATINO	No	No	YES	Functional (Limited) Neck Dissection	Functional (Limited) Neck Dissection	YES	97	0	0	Negative	Unamplified	Alive	289	[Not Applicable]	TUMOR FREE	7th	T3	N0	[Not Available]	Stage III	No Extranodal Extension	G2	NO	NO	[Not Available]	[Not Available]	2	[Not Available]	[Not Available]	[Not Available]	NO	[Not Available]	[Not Available]	[Not Available]	[Not Available]	[Not Available]	[Not Available]	56	M0	N0
TCGA-CN-5358	Head & Neck Squamous Cell Carcinoma	Floor of mouth	[Not Available]	YES	NO	MALE	-22138	WHITE	NOT HISPANIC OR LATINO	No	No	YES	Modified Radical Neck Dissection	Modified Radical Neck Dissection	YES	57	0	0	Negative	Unamplified	Alive	173	[Not Applicable]	TUMOR FREE	7th	T2	N0	[Not Available]	Stage II	No Extranodal Extension	G2	NO	YES	Negative	Negative	4	1965	2010	45	YES	2	6	[Not Available]	[Not Available]	[Not Available]	[Not Available]	60	M0	N1
TCGA-CN-5359	Head & Neck Squamous Cell Carcinoma	Floor of mouth	[Not Available]	NO	YES	MALE	-21858	WHITE	NOT HISPANIC OR LATINO	No	No	YES	Functional (Limited) Neck Dissection	Functional (Limited) Neck Dissection	YES	29	3	0	Negative	Unamplified	Dead	[Not Available]	377	WITH TUMOR	6th	T4a	N2b	M0	Stage IVA	No Extranodal Extension	G2	NO	YES	Negative	Negative	2	1980	[Not Available]	29	YES	[Not Available]	[Not Available]	[Not Available]	[Not Available]	[Not Available]	[Not Available]	59	M0	N1
TCGA-CN-5360	Head & Neck Squamous Cell Carcinoma	Larynx	[Not Available]	NO	YES	MALE	-25034	WHITE	NOT HISPANIC OR LATINO	No	No	YES	Functional (Limited) Neck Dissection	Functional (Limited) Neck Dissection	YES	54	0	0	Negative	[Not Available]	Alive	867	[Not Applicable]	TUMOR FREE	6th	T4a	N0	M0	Stage IVA	No Extranodal Extension	G2	YES	NO	[Not Available]	[Not Available]	2	1958	[Not Available]	50	YES	[Not Available]	[Not Available]	[Not Available]	[Not Available]	[Not Available]	[Not Available]	68	M0	N0
TCGA-CN-5361	Head & Neck Squamous Cell Carcinoma	Larynx	[Not Available]	NO	YES	MALE	-29383	WHITE	NOT HISPANIC OR LATINO	No	No	YES	Functional (Limited) Neck Dissection	Functional (Limited) Neck Dissection	YES	56	1	0	Negative	[Not Available]	Alive	194	[Not Applicable]	TUMOR FREE	6th	T4a	N2a	M0	Stage IVA	No Extranodal Extension	G2	YES	YES	[Not Available]	[Not Available]	2	1957	[Not Available]	25	YES	[Not Available]	[Not Available]	[Not Available]	[Not Available]	[Not Available]	[Not Available]	80	[Not Available]	NX
TCGA-CN-5363	Head & Neck Squamous Cell Carcinoma	Larynx	[Not Available]	NO	YES	MALE	-17635	BLACK OR AFRICAN AMERICAN	NOT HISPANIC OR LATINO	No	No	YES	Modified Radical Neck Dissection	Functional (Limited) Neck Dissection	YES	28	6	0	Negative	[Not Available]	Dead	[Not Available]	253	WITH TUMOR	6th	T4a	N3	M0	Stage IVB	Microscopic Extension	G3	NO	NO	[Not Available]	[Not Available]	2	1977	[Not Available]	15	YES	[Not Available]	[Not Available]	[Not Available]	[Not Available]	[Not Available]	[Not Available]	48	M0	N3
TCGA-CN-5364	Head & Neck Squamous Cell Carcinoma	Floor of mouth	[Not Available]	NO	YES	MALE	-20362	WHITE	NOT HISPANIC OR LATINO	No	No	YES	Functional (Limited) Neck Dissection	Functional (Limited) Neck Dissection	YES	73	9	0	Negative	[Not Available]	Dead	[Not Available]	493	TUMOR FREE	6th	T4a	N2c	M0	Stage IVA	Microscopic Extension	G2	NO	YES	[Not Available]	[Not Available]	2	[Not Available]	[Not Available]	[Not Available]	YES	[Not Available]	[Not Available]	[Not Available]	[Not Available]	[Not Available]	[Not Available]	55	M0	N2c
TCGA-CN-5365	Head & Neck Squamous Cell Carcinoma	Tonsil	Right	NO	YES	MALE	-14190	WHITE	NOT HISPANIC OR LATINO	No	No	YES	[Not Available]	Modified Radical Neck Dissection	YES	9	1	0	Negative	[Not Available]	Dead	[Not Available]	351	WITH TUMOR	6th	T2	N3	[Not Available]	Stage IVB	Microscopic Extension	G2	YES	NO	[Not Available]	[Not Available]	2	1980	[Not Available]	26	YES	[Not Available]	[Not Available]	[Not Available]	[Not Available]	[Not Available]	[Not Available]	38	M1	N2
TCGA-CN-5366	Head & Neck Squamous Cell Carcinoma	Hypopharynx	[Not Available]	NO	YES	MALE	-18904	WHITE	NOT HISPANIC OR LATINO	No	No	YES	Functional (Limited) Neck Dissection	Modified Radical Neck Dissection	YES	47	9	0	Negative	[Not Available]	Dead	[Not Available]	360	WITH TUMOR	6th	T4a	N2c	M0	Stage IVA	Microscopic Extension	G2	[Not Available]	YES	[Not Available]	[Not Available]	2	1966	[Not Available]	80	YES	7	6	[Not Available]	[Not Available]	[Not Available]	[Not Available]	51	M0	N2c
TCGA-CN-5367	Head & Neck Squamous Cell Carcinoma	Oral Tongue	[Not Available]	NO	YES	FEMALE	-22246	WHITE	NOT HISPANIC OR LATINO	No	No	YES	Functional (Limited) Neck Dissection	Functional (Limited) Neck Dissection	YES	46	2	0	Negative	[Not Available]	Dead	[Not Available]	352	TUMOR FREE	6th	T4a	N2b	M0	Stage IVA	Microscopic Extension	G2	YES	YES	[Not Available]	[Not Available]	4	1966	2006	40	YES	[Not Available]	[Not Available]	[Not Available]	[Not Available]	[Not Available]	[Not Available]	60	M0	N0
TCGA-CN-5369	Head & Neck Squamous Cell Carcinoma	Hard Palate	[Not Available]	NO	YES	FEMALE	-32871	WHITE	NOT HISPANIC OR LATINO	No	No	YES	Functional (Limited) Neck Dissection	Functional (Limited) Neck Dissection	YES	82	0	0	Negative	[Not Available]	Dead	[Not Available]	1	[Not Available]	6th	T4a	N0	M0	Stage IVA	No Extranodal Extension	G3	NO	YES	[Not Available]	[Not Available]	2	[Not Available]	[Not Available]	[Not Available]	NO	[Not Available]	[Not Available]	[Not Available]	[Not Available]	[Not Available]	[Not Available]	90	M0	N1
TCGA-CN-5370	Head & Neck Squamous Cell Carcinoma	Oral Tongue	[Not Available]	NO	YES	MALE	-28549	WHITE	NOT HISPANIC OR LATINO	No	No	YES	[Not Available]	Functional (Limited) Neck Dissection	YES	40	1	0	Negative	[Not Available]	Dead	[Not Available]	259	WITH TUMOR	6th	T3	N1	M0	Stage III	Microscopic Extension	G3	NO	YES	Negative	Negative	4	1975	2005	[Not Available]	YES	[Not Available]	[Not Available]	[Not Available]	[Not Available]	[Not Available]	[Not Available]	78	M0	N0
TCGA-CN-5373	Head & Neck Squamous Cell Carcinoma	Floor of mouth	[Not Available]	YES	NO	FEMALE	-20143	WHITE	NOT HISPANIC OR LATINO	No	No	YES	Functional (Limited) Neck Dissection	Functional (Limited) Neck Dissection	YES	30	0	0	Negative	Amplified	Alive	413	[Not Applicable]	TUMOR FREE	7th	T1	N0	[Not Available]	Stage I	No Extranodal Extension	G1	NO	YES	Negative	Negative	4	[Not Available]	2009	60	YES	[Not Available]	[Not Available]	[Not Available]	[Not Available]	[Not Available]	[Not Available]	55	M0	N0
TCGA-CN-6010	Head & Neck Squamous Cell Carcinoma	Larynx	[Not Available]	YES	NO	MALE	-19475	WHITE	NOT HISPANIC OR LATINO	No	No	YES	Modified Radical Neck Dissection	Modified Radical Neck Dissection	YES	39	3	0	Negative	Amplified	Alive	207	[Not Applicable]	TUMOR FREE	7th	T4a	N2c	[Not Available]	Stage IVA	No Extranodal Extension	G2	YES	NO	Negative	Negative	2	1964	[Not Available]	67.5	YES	7	4	[Not Available]	[Not Available]	[Not Available]	[Not Available]	53	M0	N0
TCGA-CN-6011	Head & Neck Squamous Cell Carcinoma	Alveolar Ridge	[Not Available]	YES	NO	MALE	-21016	WHITE	NOT HISPANIC OR LATINO	No	No	YES	Functional (Limited) Neck Dissection	[Not Available]	YES	44	0	0	[Not Available]	[Not Available]	Alive	228	[Not Applicable]	TUMOR FREE	7th	T4a	N0	[Not Available]	Stage IVA	No Extranodal Extension	G3	NO	NO	[Not Available]	[Not Available]	4	1970	2010	40	YES	[Not Available]	[Not Available]	[Not Available]	[Not Available]	[Not Available]	[Not Available]	57	M0	N0
TCGA-CN-6012	Head & Neck Squamous Cell Carcinoma	Larynx	[Not Available]	YES	NO	MALE	-24286	WHITE	NOT HISPANIC OR LATINO	No	No	YES	Functional (Limited) Neck Dissection	Functional (Limited) Neck Dissection	YES	35	4	0	[Not Available]	Unamplified	Alive	144	[Not Applicable]	TUMOR FREE	7th	T3	N2c	[Not Available]	Stage IVA	No Extranodal Extension	G2	YES	NO	Negative	Negative	2	1960	[Not Available]	100	NO	[Not Available]	[Not Available]	[Not Available]	[Not Available]	[Not Available]	[Not Available]	66	M0	N1
TCGA-CN-6013	Head & Neck Squamous Cell Carcinoma	Alveolar Ridge	[Not Available]	YES	NO	MALE	-20703	WHITE	NOT HISPANIC OR LATINO	No	No	YES	[Not Available]	Functional (Limited) Neck Dissection	YES	28	2	0	Negative	Unamplified	Alive	155	[Not Applicable]	TUMOR FREE	7th	T4a	N2b	[Not Available]	Stage IVA	Microscopic Extension	G3	YES	NO	Negative	Negative	1	[Not Available]	[Not Available]	[Not Available]	YES	[Not Available]	[Not Available]	[Not Available]	[Not Available]	[Not Available]	[Not Available]	56	M0	N2b
TCGA-CN-6016	Head & Neck Squamous Cell Carcinoma	Floor of mouth	[Not Available]	YES	NO	MALE	-23664	WHITE	NOT HISPANIC OR LATINO	No	No	YES	Functional (Limited) Neck Dissection	Functional (Limited) Neck Dissection	YES	75	1	0	Negative	Unamplified	Alive	202	[Not Applicable]	TUMOR FREE	7th	T4a	N1	[Not Available]	Stage IVA	Microscopic Extension	G2	YES	YES	Negative	Negative	2	1960	[Not Available]	50	YES	7	12	[Not Available]	[Not Available]	[Not Available]	[Not Available]	64	M0	N1
TCGA-CN-6017	Head & Neck Squamous Cell Carcinoma	Oral Tongue	[Not Available]	YES	NO	MALE	-20358	WHITE	NOT HISPANIC OR LATINO	No	No	YES	Modified Radical Neck Dissection	[Not Available]	YES	30	3	0	Negative	Unamplified	Alive	160	[Not Applicable]	TUMOR FREE	7th	T3	N2b	[Not Available]	Stage IVA	Microscopic Extension	G2	YES	YES	Negative	Negative	3	1980	1985	5	YES	7	3	[Not Available]	[Not Available]	[Not Available]	[Not Available]	55	M0	N1
TCGA-CN-6018	Head & Neck Squamous Cell Carcinoma	Oral Cavity	[Not Available]	YES	NO	FEMALE	-31242	WHITE	NOT HISPANIC OR LATINO	No	No	YES	Functional (Limited) Neck Dissection	Functional (Limited) Neck Dissection	YES	20	2	0	Negative	[Not Available]	Alive	45	[Not Applicable]	TUMOR FREE	7th	T4a	N2b	[Not Available]	Stage IVA	Microscopic Extension	G2	NO	YES	[Not Available]	[Not Available]	1	[Not Available]	[Not Available]	[Not Available]	NO	[Not Available]	[Not Available]	[Not Available]	[Not Available]	[Not Available]	[Not Available]	85	M0	N2c
TCGA-CN-6019	Head & Neck Squamous Cell Carcinoma	Oral Tongue	[Not Available]	YES	NO	MALE	-22485	WHITE	NOT HISPANIC OR LATINO	No	No	YES	[Not Available]	[Not Available]	YES	45	0	0	[Not Available]	Unamplified	Alive	135	[Not Applicable]	TUMOR FREE	7th	T4a	N0	[Not Available]	Stage IVA	[Not Available]	G2	NO	YES	Negative	Negative	4	[Not Available]	2011	20	YES	7	3	[Not Available]	[Not Available]	[Not Available]	[Not Available]	61	M0	N0
TCGA-CN-6020	Head & Neck Squamous Cell Carcinoma	Oral Cavity	[Not Available]	YES	NO	MALE	-21232	BLACK OR AFRICAN AMERICAN	NOT HISPANIC OR LATINO	No	No	YES	Functional (Limited) Neck Dissection	Functional (Limited) Neck Dissection	YES	68	1	0	Negative	Amplified	Alive	98	[Not Applicable]	TUMOR FREE	7th	T2	N1	[Not Available]	Stage III	No Extranodal Extension	G2	YES	YES	Negative	Negative	2	[Not Available]	[Not Available]	[Not Available]	YES	[Not Available]	[Not Available]	[Not Available]	[Not Available]	[Not Available]	[Not Available]	58	M0	N2c
TCGA-CN-6022	Head & Neck Squamous Cell Carcinoma	Larynx	[Not Available]	YES	NO	MALE	-17971	WHITE	NOT HISPANIC OR LATINO	No	No	YES	Functional (Limited) Neck Dissection	Functional (Limited) Neck Dissection	YES	33	1	0	Positive	Unamplified	Alive	202	[Not Applicable]	[Discrepancy]	7th	T4a	N1	M0	Stage IVA	Microscopic Extension	G3	YES	YES	Negative	Negative	2	[Not Available]	[Not Available]	[Not Available]	[Not Available]	[Not Available]	[Not Available]	[Not Available]	[Not Available]	[Not Available]	[Not Available]	49	M0	N1
TCGA-CN-6023	Head & Neck Squamous Cell Carcinoma	Larynx	Right	YES	NO	MALE	-26769	WHITE	NOT HISPANIC OR LATINO	No	No	YES	Functional (Limited) Neck Dissection	Functional (Limited) Neck Dissection	YES	31	4	0	[Not Available]	Unamplified	Alive	188	[Not Applicable]	TUMOR FREE	6th	T3	N2c	M0	Stage IVA	No Extranodal Extension	GX	YES	YES	Negative	Negative	3	1975	1990	35	YES	[Not Available]	[Not Available]	[Not Available]	[Not Available]	[Not Available]	[Not Available]	73	M0	N0
TCGA-CN-6024	Head & Neck Squamous Cell Carcinoma	Oral Tongue	[Not Available]	YES	NO	MALE	-24259	WHITE	NOT HISPANIC OR LATINO	No	No	YES	Functional (Limited) Neck Dissection	Functional (Limited) Neck Dissection	YES	39	6	0	Negative	[Not Available]	Alive	224	[Not Applicable]	WITH TUMOR	6th	T4a	N2c	M0	Stage IVA	Microscopic Extension	G2	YES	YES	Negative	Negative	2	1960	[Not Available]	150	YES	[Not Available]	[Not Available]	[Not Available]	[Not Available]	[Not Available]	[Not Available]	66	M0	N2
TCGA-CN-6988	Head & Neck Squamous Cell Carcinoma	Larynx	[Not Available]	YES	NO	MALE	-17308	WHITE	NOT HISPANIC OR LATINO	No	No	YES	Functional (Limited) Neck Dissection	Functional (Limited) Neck Dissection	YES	81	2	0	Negative	Unamplified	Alive	43	[Not Applicable]	TUMOR FREE	7th	T4a	N2b	[Not Available]	Stage IVA	No Extranodal Extension	G3	YES	NO	Negative	Negative	4	[Not Available]	2011	40	YES	7	6	[Not Available]	[Not Available]	[Not Available]	[Not Available]	47	M0	N2b
TCGA-CN-6989	Head & Neck Squamous Cell Carcinoma	Larynx	[Not Available]	YES	NO	MALE	-23515	WHITE	NOT HISPANIC OR LATINO	No	No	YES	Functional (Limited) Neck Dissection	Functional (Limited) Neck Dissection	YES	56	18	0	Negative	Unamplified	Alive	178	[Not Applicable]	TUMOR FREE	7th	T3	N2c	[Not Available]	Stage IVA	Microscopic Extension	G2	YES	YES	Negative	Negative	2	1961	[Not Available]	50	YES	7	3	[Not Available]	[Not Available]	[Not Available]	[Not Available]	64	M0	N2b
TCGA-CN-6992	Head & Neck Squamous Cell Carcinoma	Larynx	[Not Available]	YES	NO	MALE	-22598	WHITE	NOT HISPANIC OR LATINO	Yes	No	YES	Functional (Limited) Neck Dissection	Functional (Limited) Neck Dissection	YES	48	3	0	Negative	[Not Available]	Alive	83	[Not Applicable]	TUMOR FREE	7th	T3	N2b	[Not Available]	Stage IVA	No Extranodal Extension	G2	YES	NO	Negative	Negative	2	1966	[Not Available]	90	YES	7	16	[Not Available]	[Not Available]	[Not Available]	[Not Available]	61	M0	N1
TCGA-CN-6994	Head & Neck Squamous Cell Carcinoma	Oral Cavity	[Not Available]	YES	NO	MALE	-24778	WHITE	NOT HISPANIC OR LATINO	No	No	YES	Modified Radical Neck Dissection	[Not Available]	YES	37	0	0	Negative	[Not Available]	Alive	119	[Not Applicable]	TUMOR FREE	7th	T4a	N0	[Not Available]	Stage IVA	No Extranodal Extension	G2	NO	YES	[Not Available]	[Not Available]	3	1974	1980	12	[Not Available]	[Not Available]	[Not Available]	[Not Available]	[Not Available]	[Not Available]	[Not Available]	67	M0	N2b
TCGA-CN-6995	Head & Neck Squamous Cell Carcinoma	Floor of mouth	[Not Available]	YES	NO	MALE	-28850	WHITE	NOT HISPANIC OR LATINO	No	No	YES	Functional (Limited) Neck Dissection	Functional (Limited) Neck Dissection	YES	51	0	0	Negative	[Not Available]	Dead	[Not Available]	112	TUMOR FREE	7th	T4a	N0	[Not Available]	Stage IVA	No Extranodal Extension	G2	YES	NO	[Not Available]	[Not Available]	2	[Not Available]	[Not Available]	[Not Available]	NO	[Not Available]	[Not Available]	[Not Available]	[Not Available]	[Not Available]	[Not Available]	78	M0	N1
TCGA-CN-6996	Head & Neck Squamous Cell Carcinoma	Oral Tongue	[Not Available]	YES	NO	FEMALE	-21447	WHITE	NOT HISPANIC OR LATINO	No	No	YES	[Not Available]	Modified Radical Neck Dissection	YES	24	5	0	Negative	[Not Available]	Alive	114	[Not Applicable]	TUMOR FREE	7th	T3	N2b	[Not Available]	Stage IVA	Microscopic Extension	G2	YES	YES	[Not Available]	[Not Available]	1	[Not Available]	[Not Available]	[Not Available]	NO	[Not Available]	[Not Available]	[Not Available]	[Not Available]	[Not Available]	[Not Available]	58	M0	N2b
TCGA-CN-6997	Head & Neck Squamous Cell Carcinoma	Larynx	[Not Available]	YES	NO	MALE	-24298	WHITE	NOT HISPANIC OR LATINO	Yes	No	YES	Functional (Limited) Neck Dissection	Functional (Limited) Neck Dissection	YES	25	2	0	Positive	Amplified	Alive	100	[Not Applicable]	WITH TUMOR	7th	T3	N2c	[Not Available]	Stage IVA	Microscopic Extension	G3	YES	YES	Negative	Negative	4	1970	2010	80	NO	[Not Available]	[Not Available]	[Not Available]	[Not Available]	[Not Available]	[Not Available]	66	M0	N2
TCGA-CN-6998	Head & Neck Squamous Cell Carcinoma	Oral Tongue	[Not Available]	YES	NO	MALE	-19447	WHITE	NOT HISPANIC OR LATINO	No	No	YES	[Not Available]	Functional (Limited) Neck Dissection	YES	26	2	0	Negative	Amplified	Alive	46	[Not Applicable]	TUMOR FREE	7th	T3	N2b	[Not Available]	Stage IVA	Microscopic Extension	G2	NO	NO	Negative	Negative	2	1970	[Not Available]	40	NO	[Not Available]	[Not Available]	[Not Available]	[Not Available]	[Not Available]	[Not Available]	53	M0	N1
TCGA-CN-A497	Head & Neck Squamous Cell Carcinoma	Larynx	[Not Available]	YES	NO	MALE	-23310	[Unknown]	NOT HISPANIC OR LATINO	No	No	YES	Modified Radical Neck Dissection	Modified Radical Neck Dissection	YES	69	1	[Not Available]	Negative	Unamplified	Alive	490	[Not Applicable]	TUMOR FREE	7th	T1	N1	MX	Stage III	No Extranodal Extension	G2	YES	NO	Negative	Negative	4	[Not Available]	2011	[Not Available]	NO	[Not Available]	[Not Available]	NO	NO	Complete Remission/Response	NO	63	M0	N2c
TCGA-CN-A498	Head & Neck Squamous Cell Carcinoma	Base of tongue	[Not Available]	YES	NO	FEMALE	-22330	WHITE	NOT HISPANIC OR LATINO	No	No	YES	Functional (Limited) Neck Dissection	[Not Available]	YES	23	0	[Not Available]	Negative	[Not Available]	Alive	443	[Not Applicable]	WITH TUMOR	7th	T3	N0	MX	Stage III	[Not Available]	G1	NO	NO	[Not Evaluated]	[Not Evaluated]	4	1971	2011	40	NO	[Not Available]	[Not Available]	YES	YES	Complete Remission/Response	YES	61	M0	N0
TCGA-CN-A499	Head & Neck Squamous Cell Carcinoma	Tonsil	Right	YES	NO	FEMALE	-21971	WHITE	NOT HISPANIC OR LATINO	No	No	YES	[Not Available]	Functional (Limited) Neck Dissection	YES	37	0	[Not Available]	Negative	[Not Evaluated]	Alive	388	[Not Applicable]	TUMOR FREE	7th	T2	N0	MX	Stage II	[Not Available]	G2	NO	NO	Positive	Positive	1	[Not Available]	[Not Available]	[Not Available]	YES	0	0	NO	NO	Complete Remission/Response	NO	60	M0	N0
TCGA-CN-A49A	Head & Neck Squamous Cell Carcinoma	Alveolar Ridge	[Not Available]	YES	NO	MALE	-21995	WHITE	NOT HISPANIC OR LATINO	No	No	YES	[Not Available]	Functional (Limited) Neck Dissection	YES	59	0	[Not Available]	Negative	[Not Evaluated]	Alive	391	[Not Applicable]	WITH TUMOR	7th	T4b	N0	MX	Stage IVB	No Extranodal Extension	G2	NO	NO	[Not Evaluated]	[Not Evaluated]	1	[Not Available]	[Not Available]	[Not Available]	YES	0	0	YES	YES	Complete Remission/Response	YES	60	M0	N0
TCGA-CN-A49B	Head & Neck Squamous Cell Carcinoma	Larynx	[Not Available]	YES	NO	MALE	-26155	WHITE	NOT HISPANIC OR LATINO	No	No	YES	Functional (Limited) Neck Dissection	Functional (Limited) Neck Dissection	YES	39	1	[Not Available]	Negative	[Not Evaluated]	Alive	447	[Not Applicable]	TUMOR FREE	7th	T3	N1	MX	Stage III	Microscopic Extension	G3	YES	NO	Negative	Negative	4	1969	2009	40	YES	7	7	YES	NO	Complete Remission/Response	NO	71	M0	N1
TCGA-CN-A63T	Head & Neck Squamous Cell Carcinoma	Larynx	[Not Available]	NO	YES	MALE	-22201	WHITE	NOT HISPANIC OR LATINO	No	No	YES	Functional (Limited) Neck Dissection	Functional (Limited) Neck Dissection	YES	80	0	5	Negative	[Not Evaluated]	Alive	225	[Not Applicable]	TUMOR FREE	7th	T3	N2b	MX	Stage IVA	Microscopic Extension	G3	YES	YES	Negative	[Not Evaluated]	2	1965	2011	46	YES	7	1.7	YES	YES	Complete Remission/Response	NO	60	M0	N2b
TCGA-CN-A63U	Head & Neck Squamous Cell Carcinoma	Larynx	[Not Available]	NO	YES	MALE	-18272	WHITE	NOT HISPANIC OR LATINO	No	No	YES	Functional (Limited) Neck Dissection	Functional (Limited) Neck Dissection	YES	45	0	2	Negative	[Not Evaluated]	Alive	526	[Not Applicable]	TUMOR FREE	7th	T3	N2b	MX	Stage IVA	No Extranodal Extension	G3	YES	NO	Negative	[Not Evaluated]	4	1986	2011	25	NO	[Not Available]	[Not Available]	YES	NO	Complete Remission/Response	NO	50	M0	N0
TCGA-CN-A63V	Head & Neck Squamous Cell Carcinoma	Buccal Mucosa	[Not Available]	NO	YES	MALE	-21734	WHITE	NOT HISPANIC OR LATINO	No	No	YES	Modified Radical Neck Dissection	[Not Available]	YES	45	0	0	Negative	[Not Evaluated]	Alive	484	[Not Applicable]	TUMOR FREE	7th	T4a	N0	MX	Stage IVA	No Extranodal Extension	G2	NO	NO	Negative	[Not Evaluated]	2	1981	[Not Available]	60	NO	[Not Available]	[Not Available]	NO	NO	Complete Remission/Response	NO	59	M0	N0
TCGA-CN-A63W	Head & Neck Squamous Cell Carcinoma	Larynx	[Not Available]	NO	YES	FEMALE	-17693	WHITE	NOT HISPANIC OR LATINO	No	No	YES	Functional (Limited) Neck Dissection	Functional (Limited) Neck Dissection	YES	66	0	5	Negative	[Not Evaluated]	Alive	348	[Not Applicable]	TUMOR FREE	7th	T4a	N2c	MX	Stage IVA	Microscopic Extension	G2	YES	YES	Negative	Negative	4	[Not Available]	2012	[Not Available]	YES	0	0	YES	YES	Complete Remission/Response	NO	48	M0	N2c
TCGA-CN-A641	Head & Neck Squamous Cell Carcinoma	Larynx	[Not Available]	NO	YES	MALE	-17454	WHITE	NOT HISPANIC OR LATINO	No	No	YES	Functional (Limited) Neck Dissection	Functional (Limited) Neck Dissection	YES	70	0	3	Negative	[Not Evaluated]	Alive	367	[Not Applicable]	TUMOR FREE	7th	T4a	N2b	MX	Stage IVA	Microscopic Extension	G2	NO	YES	Positive	[Not Evaluated]	2	1982	[Not Available]	15	YES	0	0	YES	YES	Complete Remission/Response	NO	47	M0	N2c
TCGA-CN-A642	Head & Neck Squamous Cell Carcinoma	Floor of mouth	[Not Available]	NO	YES	MALE	-21011	WHITE	NOT HISPANIC OR LATINO	No	No	YES	Functional (Limited) Neck Dissection	Functional (Limited) Neck Dissection	YES	110	0	7	Positive	[Not Evaluated]	Dead	[Not Available]	82	WITH TUMOR	7th	T4a	N3	M0	Stage IVB	Microscopic Extension	G3	YES	YES	Negative	[Not Available]	4	[Not Available]	2012	5	YES	0	0	NO	NO	Progressive Disease	NO	57	M0	N2c
TCGA-CN-A6UY	Head & Neck Squamous Cell Carcinoma	Base of tongue	[Not Available]	YES	NO	MALE	-20967	WHITE	NOT HISPANIC OR LATINO	No	No	YES	[Not Available]	Functional (Limited) Neck Dissection	YES	43	2	[Not Available]	Negative	[Not Evaluated]	Alive	307	[Not Applicable]	TUMOR FREE	7th	T3	N2b	MX	Stage IVA	No Extranodal Extension	G2	NO	NO	Positive	Positive	4	1973	2003	40	NO	[Not Available]	[Not Available]	YES	YES	Complete Remission/Response	NO	57	M0	N2a
TCGA-CN-A6V1	Head & Neck Squamous Cell Carcinoma	Tonsil	Left	YES	NO	MALE	-21730	WHITE	[Not Available]	Yes, History of Synchronous/Bilateral Malignancy	No	YES	Functional (Limited) Neck Dissection	[Not Available]	YES	36	2	[Not Available]	Negative	[Not Available]	Alive	223	[Not Applicable]	TUMOR FREE	7th	T2	N2a	MX	Stage IVA	No Extranodal Extension	GX	[Not Available]	NO	Positive	[Not Evaluated]	1	[Not Available]	[Not Available]	[Not Available]	NO	[Not Available]	[Not Available]	NO	YES	Complete Remission/Response	NO	59	M0	N2b
TCGA-CN-A6V3	Head & Neck Squamous Cell Carcinoma	Larynx	[Not Available]	YES	NO	MALE	-22397	WHITE	NOT HISPANIC OR LATINO	Yes, History of Synchronous/Bilateral Malignancy	No	YES	Functional (Limited) Neck Dissection	Functional (Limited) Neck Dissection	YES	37	3	[Not Available]	Negative	[Not Available]	Alive	298	[Not Applicable]	TUMOR FREE	7th	T3	N2b	M0	Stage IVA	Microscopic Extension	G3	YES	YES	[Not Available]	[Not Available]	4	1971	2011	40	YES	7	12	YES	YES	Complete Remission/Response	NO	61	M0	N2b
TCGA-CN-A6V6	Head & Neck Squamous Cell Carcinoma	Base of tongue	[Not Available]	YES	NO	MALE	-21811	WHITE	NOT HISPANIC OR LATINO	No	No	YES	[Not Available]	Functional (Limited) Neck Dissection	YES	33	2	[Not Available]	Positive	[Not Available]	Alive	234	[Not Applicable]	TUMOR FREE	7th	T2	N2b	MX	Stage IVA	Microscopic Extension	GX	YES	NO	Positive	Positive	4	1975	2005	90	YES	7	12	YES	YES	Complete Remission/Response	NO	59	M0	N2b
TCGA-CN-A6V7	Head & Neck Squamous Cell Carcinoma	Tonsil	Right	YES	NO	MALE	-14895	WHITE	NOT HISPANIC OR LATINO	No	No	NO	[Not Available]	[Not Available]	YES	[Not Available]	[Not Available]	[Not Available]	Negative	[Not Available]	Alive	188	[Not Applicable]	TUMOR FREE	7th	T2	N2b	MX	Stage IVA	[Not Available]	GX	[Not Available]	NO	Positive	Positive	1	[Not Available]	[Not Available]	[Not Available]	NO	[Not Available]	[Not Available]	YES	YES	Complete Remission/Response	NO	40	M0	N2b
TCGA-CQ-5323	Head & Neck Squamous Cell Carcinoma	Alveolar Ridge	Right	NO	YES	MALE	-30173	WHITE	NOT HISPANIC OR LATINO	Yes	No	YES	[Not Available]	Functional (Limited) Neck Dissection	YES	18	0	0	Negative	[Not Available]	Alive	1466	[Not Applicable]	TUMOR FREE	6th	T1	N0	[Not Available]	Stage I	No Extranodal Extension	G2	NO	NO	[Not Available]	[Not Available]	3	1942	1969	45	YES	7	1	[Not Available]	[Not Available]	[Not Available]	[Not Available]	82	M0	N0
TCGA-CQ-5324	Head & Neck Squamous Cell Carcinoma	Floor of mouth	Left	NO	YES	MALE	-21803	WHITE	NOT HISPANIC OR LATINO	No	No	YES	Functional (Limited) Neck Dissection	[Not Available]	YES	24	0	0	Negative	[Not Available]	Alive	1207	[Not Applicable]	TUMOR FREE	6th	T3	N0	[Not Available]	Stage III	No Extranodal Extension	G2	NO	NO	[Not Available]	[Not Available]	4	1963	2006	43	NO	[Not Available]	[Not Available]	[Not Available]	[Not Available]	[Not Available]	[Not Available]	59	M0	N2a
TCGA-CQ-5325	Head & Neck Squamous Cell Carcinoma	Oral Tongue	Left	NO	YES	MALE	-23833	WHITE	NOT HISPANIC OR LATINO	No	No	YES	Functional (Limited) Neck Dissection	[Not Available]	YES	22	0	0	Negative	[Not Available]	Dead	[Not Available]	654	WITH TUMOR	6th	T1	N0	[Not Available]	Stage I	No Extranodal Extension	G2	NO	NO	[Not Available]	[Not Available]	4	1958	2007	49	YES	7	3	[Not Available]	[Not Available]	[Not Available]	[Not Available]	65	M0	N0
TCGA-CQ-5326	Head & Neck Squamous Cell Carcinoma	Alveolar Ridge	Right	NO	YES	MALE	-24473	WHITE	NOT HISPANIC OR LATINO	No	No	YES	Functional (Limited) Neck Dissection	Functional (Limited) Neck Dissection	YES	56	19	0	Negative	[Not Available]	Dead	[Not Available]	89	WITH TUMOR	6th	T4a	N2c	[Not Available]	Stage IVA	Gross Extension	G3	NO	YES	[Not Available]	[Not Available]	4	[Not Available]	1999	40	YES	5	2	[Not Available]	[Not Available]	[Not Available]	[Not Available]	67	M0	N2b
TCGA-CQ-5327	Head & Neck Squamous Cell Carcinoma	Oral Tongue	Left	NO	YES	FEMALE	-22307	ASIAN	NOT HISPANIC OR LATINO	No	No	YES	Functional (Limited) Neck Dissection	Functional (Limited) Neck Dissection	YES	55	9	0	Negative	[Not Available]	Alive	1184	[Not Applicable]	TUMOR FREE	6th	T3	N2c	[Not Available]	Stage IVA	No Extranodal Extension	G2	NO	NO	[Not Available]	[Not Available]	1	[Not Available]	[Not Available]	[Not Available]	NO	[Not Available]	[Not Available]	[Not Available]	[Not Available]	[Not Available]	[Not Available]	61	M0	N2c
TCGA-CQ-5329	Head & Neck Squamous Cell Carcinoma	Oral Tongue	Left	NO	YES	FEMALE	-17028	WHITE	NOT HISPANIC OR LATINO	No	No	YES	Functional (Limited) Neck Dissection	Functional (Limited) Neck Dissection	YES	29	0	0	Negative	[Not Available]	Alive	841	[Not Applicable]	TUMOR FREE	6th	T2	N0	[Not Available]	Stage II	No Extranodal Extension	G2	NO	NO	[Not Available]	[Not Available]	1	[Not Available]	[Not Available]	[Not Available]	NO	[Not Available]	[Not Available]	[Not Available]	[Not Available]	[Not Available]	[Not Available]	46	M0	N1
TCGA-CQ-5330	Head & Neck Squamous Cell Carcinoma	Oral Tongue	Right	NO	YES	FEMALE	-25255	WHITE	NOT HISPANIC OR LATINO	No	No	YES	[Not Available]	Functional (Limited) Neck Dissection	YES	44	3	0	Negative	[Not Available]	Alive	896	[Not Applicable]	TUMOR FREE	6th	T3	N2b	[Not Available]	Stage IVA	Microscopic Extension	G3	NO	YES	[Not Available]	[Not Available]	3	1968	1989	21	NO	[Not Available]	[Not Available]	[Not Available]	[Not Available]	[Not Available]	[Not Available]	69	M0	N1
TCGA-CQ-5331	Head & Neck Squamous Cell Carcinoma	Hard Palate	Right	NO	YES	FEMALE	-26901	WHITE	NOT HISPANIC OR LATINO	No	No	NO	[Not Available]	[Not Available]	NO	[Not Available]	[Not Available]	[Not Available]	Negative	[Not Available]	Alive	1028	[Not Applicable]	TUMOR FREE	6th	T2	NX	[Not Available]	[Not Available]	No Extranodal Extension	G2	NO	NO	[Not Available]	[Not Available]	3	1952	1967	15	NO	[Not Available]	[Not Available]	[Not Available]	[Not Available]	[Not Available]	[Not Available]	73	M0	N0
TCGA-CQ-5332	Head & Neck Squamous Cell Carcinoma	Floor of mouth	Left	NO	YES	MALE	-32032	WHITE	NOT HISPANIC OR LATINO	No	No	YES	Functional (Limited) Neck Dissection	Functional (Limited) Neck Dissection	YES	31	0	0	Negative	[Not Available]	Dead	[Not Available]	317	[Not Available]	6th	T3	N0	[Not Available]	Stage III	No Extranodal Extension	G2	NO	NO	[Not Available]	[Not Available]	4	[Not Available]	1998	90	YES	[Not Available]	[Not Available]	[Not Available]	[Not Available]	[Not Available]	[Not Available]	87	M0	N0
TCGA-CQ-5333	Head & Neck Squamous Cell Carcinoma	Oral Tongue	Left	NO	YES	MALE	-27110	WHITE	NOT HISPANIC OR LATINO	No	No	YES	Functional (Limited) Neck Dissection	[Not Available]	YES	21	0	0	Negative	[Not Available]	Dead	[Not Available]	341	WITH TUMOR	6th	T2	N0	[Not Available]	Stage II	No Extranodal Extension	G3	NO	NO	[Not Available]	[Not Available]	3	1950	1987	37	YES	[Not Available]	[Not Available]	[Not Available]	[Not Available]	[Not Available]	[Not Available]	74	M0	N0
TCGA-CQ-5334	Head & Neck Squamous Cell Carcinoma	Buccal Mucosa	Right	NO	YES	MALE	-32024	WHITE	NOT HISPANIC OR LATINO	No	No	YES	[Not Available]	Modified Radical Neck Dissection	YES	46	6	0	Close	[Not Available]	Dead	[Not Available]	129	WITH TUMOR	6th	T3	N2b	[Not Available]	Stage IVA	Gross Extension	G2	NO	YES	[Not Available]	[Not Available]	3	[Not Available]	[Not Available]	[Not Available]	NO	[Not Available]	[Not Available]	[Not Available]	[Not Available]	[Not Available]	[Not Available]	87	M0	N2b
TCGA-CQ-6218	Head & Neck Squamous Cell Carcinoma	Floor of mouth	Right	NO	YES	FEMALE	-19096	WHITE	NOT HISPANIC OR LATINO	No	No	YES	[Not Available]	Functional (Limited) Neck Dissection	YES	15	2	0	Negative	[Not Available]	Alive	870	[Not Applicable]	TUMOR FREE	6th	T3	N2b	[Not Available]	Stage IVA	No Extranodal Extension	G2	NO	YES	[Not Available]	[Not Available]	4	1979	2009	30	NO	[Not Available]	[Not Available]	[Not Available]	[Not Available]	[Not Available]	[Not Available]	52	M0	N0
TCGA-CQ-6219	Head & Neck Squamous Cell Carcinoma	Oral Tongue	Right	NO	YES	FEMALE	-18578	WHITE	NOT HISPANIC OR LATINO	No	No	YES	Functional (Limited) Neck Dissection	Functional (Limited) Neck Dissection	YES	55	1	0	Negative	[Not Available]	Dead	[Not Available]	479	WITH TUMOR	6th	T3	N2a	[Not Available]	Stage IVA	Microscopic Extension	G2	NO	YES	[Not Available]	[Not Available]	2	1974	[Not Available]	35	YES	7	1.7	[Not Available]	[Not Available]	[Not Available]	[Not Available]	50	M0	N2b
TCGA-CQ-6220	Head & Neck Squamous Cell Carcinoma	Buccal Mucosa	Left	NO	YES	MALE	-25366	WHITE	NOT HISPANIC OR LATINO	No	No	YES	Radical Neck Dissection	[Not Available]	YES	42	0	0	Close	[Not Available]	Dead	[Not Available]	985	[Not Available]	6th	T3	N0	[Not Available]	Stage III	No Extranodal Extension	G2	NO	YES	[Not Available]	[Not Available]	1	[Not Available]	[Not Available]	[Not Available]	YES	[Not Available]	[Not Available]	[Not Available]	[Not Available]	[Not Available]	[Not Available]	69	M0	N1
TCGA-CQ-6221	Head & Neck Squamous Cell Carcinoma	Oral Tongue	Right	NO	YES	MALE	-29026	WHITE	NOT HISPANIC OR LATINO	Yes	No	NO	[Not Available]	[Not Available]	[Not Available]	[Not Available]	[Not Available]	[Not Available]	Negative	[Not Available]	Alive	1000	[Not Applicable]	TUMOR FREE	6th	T2	NX	[Not Available]	[Not Available]	No Extranodal Extension	G3	NO	NO	[Not Available]	[Not Available]	3	1943	1968	25	YES	7	[Not Available]	[Not Available]	[Not Available]	[Not Available]	[Not Available]	79	M0	N0
TCGA-CQ-6222	Head & Neck Squamous Cell Carcinoma	Oral Tongue	Right	NO	YES	MALE	-23326	WHITE	NOT HISPANIC OR LATINO	No	No	YES	[Not Available]	Modified Radical Neck Dissection	YES	66	02	0	Negative	[Not Available]	Alive	1160	[Not Applicable]	TUMOR FREE	6th	T2	N2b	[Not Available]	Stage IVA	No Extranodal Extension	G2	NO	NO	[Not Available]	[Not Available]	3	1968	1978	10	NO	[Not Available]	[Not Available]	[Not Available]	[Not Available]	[Not Available]	[Not Available]	63	M0	N2b
TCGA-CQ-6223	Head & Neck Squamous Cell Carcinoma	Alveolar Ridge	Right	NO	YES	MALE	-25266	WHITE	NOT HISPANIC OR LATINO	No	No	YES	[Not Available]	Modified Radical Neck Dissection	YES	32	0	0	Negative	[Not Available]	Alive	1057	[Not Applicable]	TUMOR FREE	6th	T2	N0	[Not Available]	Stage II	No Extranodal Extension	G2	NO	NO	[Not Available]	[Not Available]	3	1958	1980	22	NO	[Not Available]	[Not Available]	[Not Available]	[Not Available]	[Not Available]	[Not Available]	69	M0	N0
TCGA-CQ-6224	Head & Neck Squamous Cell Carcinoma	Oral Tongue	Left	NO	YES	MALE	-19051	WHITE	NOT HISPANIC OR LATINO	No	No	YES	Functional (Limited) Neck Dissection	[Not Available]	YES	29	3	0	Negative	[Not Available]	Alive	985	[Not Applicable]	TUMOR FREE	6th	T2	N2b	[Not Available]	Stage IVA	Microscopic Extension	G3	NO	YES	[Not Available]	[Not Available]	4	1973	2008	35	YES	2	1	[Not Available]	[Not Available]	[Not Available]	[Not Available]	52	M0	N0
TCGA-CQ-6225	Head & Neck Squamous Cell Carcinoma	Oral Tongue	Left	NO	YES	MALE	-23988	WHITE	NOT HISPANIC OR LATINO	No	Yes	YES	Functional (Limited) Neck Dissection	[Not Available]	YES	25	0	0	Close	[Not Available]	Dead	[Not Available]	403	[Not Available]	6th	T3	N0	[Not Available]	Stage III	No Extranodal Extension	G2	NO	YES	[Not Available]	[Not Available]	4	[Not Available]	1995	[Not Available]	NO	[Not Available]	[Not Available]	[Not Available]	[Not Available]	[Not Available]	[Not Available]	65	M0	N0
TCGA-CQ-6227	Head & Neck Squamous Cell Carcinoma	Oral Cavity	Left	NO	YES	MALE	-28466	WHITE	NOT HISPANIC OR LATINO	No	No	YES	Functional (Limited) Neck Dissection	Functional (Limited) Neck Dissection	YES	59	8	0	Close	[Not Available]	Dead	[Not Available]	129	WITH TUMOR	6th	T3	N2c	[Not Available]	Stage IVA	Microscopic Extension	G2	NO	YES	[Not Available]	[Not Available]	3	1959	1979	20	YES	7	3	[Not Available]	[Not Available]	[Not Available]	[Not Available]	77	M0	N1
TCGA-CQ-6228	Head & Neck Squamous Cell Carcinoma	Floor of mouth	Midline	NO	YES	FEMALE	-25942	WHITE	NOT HISPANIC OR LATINO	No	No	YES	[Not Available]	Functional (Limited) Neck Dissection	YES	76	14	0	Negative	[Not Available]	Dead	[Not Available]	456	[Not Available]	6th	T1	N2b	[Not Available]	Stage IVA	Gross Extension	G2	NO	NO	[Not Available]	[Not Available]	2	1959	[Not Available]	50	YES	[Not Available]	[Not Available]	[Not Available]	[Not Available]	[Not Available]	[Not Available]	71	M0	N1
TCGA-CQ-6229	Head & Neck Squamous Cell Carcinoma	Oral Tongue	Right	NO	YES	MALE	-22541	WHITE	NOT HISPANIC OR LATINO	No	No	YES	[Not Available]	Functional (Limited) Neck Dissection	YES	21	0	0	Close	[Not Available]	Alive	815	[Not Applicable]	TUMOR FREE	6th	T2	N0	[Not Available]	Stage II	No Extranodal Extension	G2	NO	YES	[Not Available]	[Not Available]	1	[Not Available]	[Not Available]	[Not Available]	NO	[Not Available]	[Not Available]	[Not Available]	[Not Available]	[Not Available]	[Not Available]	61	M0	N1
TCGA-CQ-7063	Head & Neck Squamous Cell Carcinoma	Hard Palate	Right	NO	YES	FEMALE	-21723	WHITE	NOT HISPANIC OR LATINO	Yes, History of Prior Malignancy	No	NO	[Not Available]	[Not Available]	NO	[Not Available]	[Not Available]	[Not Available]	Negative	[Not Evaluated]	Alive	1461	[Not Applicable]	TUMOR FREE	6th	T1	NX	M0	Stage I	[Not Available]	G1	NO	NO	[Not Evaluated]	[Not Evaluated]	3	1963	1968	1.25	YES	0	0	NO	NO	Complete Remission/Response	YES	59	[Not Available]	[Not Available]
TCGA-CQ-7065	Head & Neck Squamous Cell Carcinoma	Oral Tongue	Right	NO	YES	MALE	-14676	ASIAN	NOT HISPANIC OR LATINO	No	No	YES	Functional (Limited) Neck Dissection	Functional (Limited) Neck Dissection	YES	39	0	0	Negative	[Not Available]	Alive	1007	[Not Applicable]	TUMOR FREE	6th	T2	N0	[Not Available]	Stage II	No Extranodal Extension	G2	NO	NO	[Not Available]	[Not Available]	1	[Not Available]	[Not Available]	[Not Available]	NO	[Not Available]	[Not Available]	[Not Available]	[Not Available]	[Not Available]	[Not Available]	40	M0	N0
TCGA-CQ-7067	Head & Neck Squamous Cell Carcinoma	Oral Tongue	Left	NO	YES	FEMALE	-27707	WHITE	NOT HISPANIC OR LATINO	Yes	No	YES	[Not Available]	[Not Available]	YES	15	0	0	Negative	[Not Available]	Alive	509	[Not Applicable]	TUMOR FREE	6th	T1	N0	[Not Available]	Stage I	No Extranodal Extension	G3	NO	YES	[Not Available]	[Not Available]	[Not Available]	[Not Available]	[Not Available]	[Not Available]	NO	[Not Available]	[Not Available]	[Not Available]	[Not Available]	[Not Available]	[Not Available]	75	M0	N0
TCGA-CQ-7068	Head & Neck Squamous Cell Carcinoma	Floor of mouth	Right	NO	YES	FEMALE	-29530	WHITE	NOT HISPANIC OR LATINO	Yes	No	YES	[Not Available]	Functional (Limited) Neck Dissection	YES	32	0	0	Negative	[Not Available]	Alive	693	[Not Applicable]	TUMOR FREE	7th	T2	N0	[Not Available]	Stage II	No Extranodal Extension	G2	NO	NO	[Not Available]	[Not Available]	1	[Not Available]	[Not Available]	[Not Available]	NO	[Not Available]	[Not Available]	[Not Available]	[Not Available]	[Not Available]	[Not Available]	80	M0	N0
TCGA-CQ-7069	Head & Neck Squamous Cell Carcinoma	Alveolar Ridge	Left	NO	YES	FEMALE	-28138	WHITE	NOT HISPANIC OR LATINO	No	No	YES	Modified Radical Neck Dissection	[Not Available]	YES	28	0	0	Negative	[Not Evaluated]	Alive	901	[Not Applicable]	TUMOR FREE	7th	T2	N0	M0	Stage II	[Not Available]	G2	NO	NO	[Not Evaluated]	[Not Evaluated]	1	[Not Available]	[Not Available]	[Not Available]	YES	0	0	NO	NO	Complete Remission/Response	NO	77	M0	N0
TCGA-CQ-7071	Head & Neck Squamous Cell Carcinoma	Oral Cavity	Left	NO	YES	FEMALE	-27928	WHITE	NOT HISPANIC OR LATINO	No	No	YES	Functional (Limited) Neck Dissection	[Not Available]	YES	22	1	0	Close	[Not Evaluated]	Alive	877	[Not Applicable]	TUMOR FREE	7th	T2	N1	M0	Stage III	No Extranodal Extension	G2	NO	NO	[Not Evaluated]	[Not Evaluated]	1	[Not Available]	[Not Available]	[Not Available]	YES	0	0	YES	NO	Complete Remission/Response	NO	76	M0	N1
TCGA-CQ-7072	Head & Neck Squamous Cell Carcinoma	Floor of mouth	Right	NO	YES	MALE	-18841	WHITE	NOT HISPANIC OR LATINO	No	No	YES	[Not Available]	Functional (Limited) Neck Dissection	YES	28	0	0	Negative	[Not Evaluated]	Alive	1950	[Not Applicable]	TUMOR FREE	6th	T2	N0	M0	Stage II	No Extranodal Extension	G3	NO	YES	[Not Evaluated]	[Not Evaluated]	2	1968	[Not Available]	40	YES	7	12	YES	NO	Complete Remission/Response	NO	51	M0	N0
TCGA-CQ-A4C6	Head & Neck Squamous Cell Carcinoma	Buccal Mucosa	Right	NO	YES	MALE	-23205	ASIAN	NOT HISPANIC OR LATINO	No	No	YES	[Not Available]	Functional (Limited) Neck Dissection	YES	23	0	0	Negative	[Not Evaluated]	Alive	968	[Not Applicable]	TUMOR FREE	7th	T2	N0	M0	Stage II	No Extranodal Extension	G2	NO	YES	[Not Evaluated]	[Not Evaluated]	4	1980	2010	3	YES	0	0	NO	NO	Complete Remission/Response	NO	63	M0	N0
TCGA-CQ-A4C7	Head & Neck Squamous Cell Carcinoma	Floor of mouth	Left	NO	YES	MALE	-32194	WHITE	NOT HISPANIC OR LATINO	Yes, History of Prior Malignancy	No	YES	Functional (Limited) Neck Dissection	[Not Available]	YES	24	1	0	Negative	[Not Evaluated]	Dead	[Not Available]	353	[Unknown]	7th	T3	N1	M0	Stage III	Microscopic Extension	G3	NO	YES	[Not Evaluated]	[Not Evaluated]	3	1960	1985	25	YES	4	1	NO	NO	Complete Remission/Response	YES	88	M0	N0
TCGA-CQ-A4C9	Head & Neck Squamous Cell Carcinoma	Floor of mouth	Midline	NO	YES	MALE	-20732	[Not Evaluated]	[Not Evaluated]	No	No	YES	Functional (Limited) Neck Dissection	Functional (Limited) Neck Dissection	YES	47	1	0	Negative	[Not Evaluated]	Alive	613	[Not Applicable]	TUMOR FREE	7th	T2	N1	M0	Stage III	Microscopic Extension	G2	NO	NO	[Not Evaluated]	[Not Evaluated]	2	1971	[Not Available]	6	NO	[Not Available]	[Not Available]	YES	NO	Complete Remission/Response	YES	56	MX	NX
TCGA-CQ-A4CA	Head & Neck Squamous Cell Carcinoma	Oral Tongue	Left	NO	YES	MALE	[Not Available]	[Not Evaluated]	[Not Evaluated]	No	No	YES	Functional (Limited) Neck Dissection	[Not Available]	YES	25	0	0	Negative	[Not Evaluated]	Alive	[Completed]	[Not Applicable]	TUMOR FREE	7th	T2	N0	M0	Stage II	No Extranodal Extension	G2	NO	NO	[Not Evaluated]	[Not Evaluated]	2	1963	[Not Available]	80	YES	[Not Available]	[Not Available]	NO	NO	Complete Remission/Response	NO	[Not Available]	M0	N0
TCGA-CQ-A4CB	Head & Neck Squamous Cell Carcinoma	Floor of mouth	[Not Available]	NO	YES	MALE	-21574	[Not Evaluated]	[Not Evaluated]	No	No	YES	Functional (Limited) Neck Dissection	Functional (Limited) Neck Dissection	YES	26	1	0	Negative	[Not Evaluated]	Alive	545	[Not Applicable]	TUMOR FREE	7th	T1	N1	M0	Stage III	No Extranodal Extension	G2	NO	YES	[Not Evaluated]	[Not Evaluated]	2	1986	[Not Available]	75	YES	7	24	NO	NO	Complete Remission/Response	NO	59	M0	N0
TCGA-CQ-A4CD	Head & Neck Squamous Cell Carcinoma	Oral Cavity	Right	NO	YES	MALE	-25497	WHITE	NOT HISPANIC OR LATINO	No	No	YES	[Not Available]	Functional (Limited) Neck Dissection	YES	47	0	0	Close	[Not Evaluated]	Alive	548	[Not Applicable]	TUMOR FREE	7th	T4a	N0	M0	Stage IVA	No Extranodal Extension	G3	NO	NO	[Not Evaluated]	[Not Evaluated]	1	[Not Available]	[Not Available]	[Not Available]	YES	0	0	YES	NO	Complete Remission/Response	NO	69	M0	N0
TCGA-CQ-A4CE	Head & Neck Squamous Cell Carcinoma	Oral Tongue	Right	NO	YES	FEMALE	-27793	[Not Evaluated]	[Not Evaluated]	No	No	YES	Functional (Limited) Neck Dissection	Functional (Limited) Neck Dissection	YES	37	0	0	Close	[Not Evaluated]	Alive	393	[Not Applicable]	TUMOR FREE	7th	T2	N0	M0	Stage II	No Extranodal Extension	G2	NO	YES	[Not Evaluated]	[Not Evaluated]	1	[Not Available]	[Not Available]	[Not Available]	YES	0	0	NO	NO	Complete Remission/Response	NO	76	M0	N0
TCGA-CQ-A4CG	Head & Neck Squamous Cell Carcinoma	Buccal Mucosa	Left	NO	YES	FEMALE	-28637	WHITE	NOT HISPANIC OR LATINO	No	No	YES	Functional (Limited) Neck Dissection	[Not Available]	YES	16	0	0	Close	[Not Evaluated]	Alive	391	[Not Applicable]	WITH TUMOR	7th	T3	N0	M0	Stage III	No Extranodal Extension	G2	NO	YES	[Not Evaluated]	[Not Evaluated]	4	[Not Available]	2012	70	YES	0	0	NO	NO	Complete Remission/Response	YES	78	M0	N0
TCGA-CQ-A4CH	Head & Neck Squamous Cell Carcinoma	Oral Tongue	Midline	NO	YES	MALE	-21455	ASIAN	NOT HISPANIC OR LATINO	No	No	YES	Functional (Limited) Neck Dissection	Functional (Limited) Neck Dissection	YES	55	0	0	Negative	[Not Evaluated]	Alive	303	[Not Applicable]	[Unknown]	7th	T2	N0	M0	Stage II	No Extranodal Extension	G2	NO	YES	[Not Evaluated]	[Not Evaluated]	1	[Not Available]	[Not Available]	[Not Available]	YES	0	0	YES	YES	Complete Remission/Response	YES	58	M0	N2c
TCGA-CQ-A4CI	Head & Neck Squamous Cell Carcinoma Basaloid Type	Buccal Mucosa	Right	NO	YES	MALE	-26664	WHITE	NOT HISPANIC OR LATINO	No	No	YES	[Not Available]	Functional (Limited) Neck Dissection	YES	49	1	0	Close	[Not Evaluated]	Alive	608	[Not Applicable]	WITH TUMOR	7th	T2	N1	M0	Stage III	No Extranodal Extension	G3	YES	NO	[Not Evaluated]	[Not Evaluated]	4	1961	2001	40	YES	0	0	YES	NO	Complete Remission/Response	YES	73	MX	NX
TCGA-CR-6471	Head & Neck Squamous Cell Carcinoma	Oral Cavity	Right	NO	YES	MALE	-21315	WHITE	NOT HISPANIC OR LATINO	No	No	YES	[Not Available]	Modified Radical Neck Dissection	YES	18	1	[Not Available]	Positive	[Not Available]	Dead	[Not Available]	1202	WITH TUMOR	6th	T4a	N1	M0	Stage IVA	No Extranodal Extension	G2	NO	NO	[Not Available]	[Not Available]	2	1966	[Not Available]	40	YES	[Not Available]	[Not Available]	[Not Available]	[Not Available]	[Not Available]	[Not Available]	58	M0	N0
TCGA-CR-6484	Head & Neck Squamous Cell Carcinoma	Oral Cavity	Left	NO	YES	FEMALE	-24569	ASIAN	NOT HISPANIC OR LATINO	No	No	YES	Modified Radical Neck Dissection	[Not Available]	YES	22	5	[Not Available]	Negative	[Not Available]	Alive	354	[Not Applicable]	TUMOR FREE	7th	T4a	N2	M0	Stage IVA	Gross Extension	G2	NO	NO	Negative	Negative	1	[Not Available]	[Not Available]	[Not Available]	NO	[Not Available]	[Not Available]	[Not Available]	[Not Available]	[Not Available]	[Not Available]	67	M0	N0
TCGA-CR-6488	Head & Neck Squamous Cell Carcinoma	Oral Tongue	Left	NO	YES	FEMALE	-25176	WHITE	NOT HISPANIC OR LATINO	No	No	YES	Modified Radical Neck Dissection	[Not Available]	YES	22	0	[Not Available]	Negative	[Not Available]	Alive	379	[Not Applicable]	TUMOR FREE	7th	T2	N0	[Not Available]	Stage II	[Not Available]	G2	NO	YES	[Not Available]	[Not Available]	1	[Not Available]	[Not Available]	[Not Available]	YES	[Not Available]	[Not Available]	[Not Available]	[Not Available]	[Not Available]	[Not Available]	68	M0	N0
TCGA-CR-6491	Head & Neck Squamous Cell Carcinoma	Floor of mouth	Left	NO	YES	MALE	-22125	BLACK OR AFRICAN AMERICAN	NOT HISPANIC OR LATINO	No	No	YES	Modified Radical Neck Dissection	Modified Radical Neck Dissection	YES	49	2	[Not Available]	Negative	[Not Available]	Alive	350	[Not Applicable]	TUMOR FREE	7th	T4a	N2b	M0	Stage IVA	[Not Available]	G2	NO	YES	Negative	Negative	2	1966	[Not Available]	67.5	YES	7	[Not Available]	[Not Available]	[Not Available]	[Not Available]	[Not Available]	60	M0	NX
TCGA-CR-6492	Head & Neck Squamous Cell Carcinoma	Hard Palate	Right	NO	YES	MALE	-28600	WHITE	NOT HISPANIC OR LATINO	No	No	YES	[Not Available]	Modified Radical Neck Dissection	YES	37	1	[Not Available]	Negative	[Not Available]	Alive	479	[Not Applicable]	TUMOR FREE	7th	T2	N1	M0	Stage III	No Extranodal Extension	G3	[Not Available]	YES	Negative	Negative	2	1957	[Not Available]	50	YES	[Not Available]	[Not Available]	[Not Available]	[Not Available]	[Not Available]	[Not Available]	78	M0	N1
TCGA-CR-6493	Head & Neck Squamous Cell Carcinoma	Oral Tongue	Right	NO	YES	MALE	-25432	BLACK OR AFRICAN AMERICAN	NOT HISPANIC OR LATINO	No	No	YES	[Not Available]	Modified Radical Neck Dissection	YES	16	2	[Not Available]	Negative	[Not Available]	Dead	[Not Available]	282	WITH TUMOR	7th	T3	N2b	[Not Available]	Stage IVA	No Extranodal Extension	G2	NO	YES	[Not Available]	[Not Available]	3	1956	1987	15	YES	[Not Available]	[Not Available]	[Not Available]	[Not Available]	[Not Available]	[Not Available]	69	M0	N2b
TCGA-CR-7365	Head & Neck Squamous Cell Carcinoma	Oral Cavity	Right	NO	YES	MALE	-22101	WHITE	NOT HISPANIC OR LATINO	No	No	YES	[Not Available]	Radical Neck Dissection	YES	45	0	[Not Available]	Negative	[Not Available]	Alive	1191	[Not Applicable]	TUMOR FREE	6th	T4a	N0	M0	Stage IVA	[Not Available]	G2	[Not Available]	YES	[Not Available]	[Not Available]	2	1964	[Not Available]	[Not Available]	YES	[Not Available]	[Not Available]	[Not Available]	[Not Available]	[Not Available]	[Not Available]	60	M0	N2b
TCGA-CR-7367	Head & Neck Squamous Cell Carcinoma	Oral Cavity	[Not Available]	NO	YES	MALE	-19116	WHITE	NOT HISPANIC OR LATINO	No	No	YES	Modified Radical Neck Dissection	Modified Radical Neck Dissection	YES	30	1	[Not Available]	Negative	[Not Available]	Alive	1440	[Not Applicable]	TUMOR FREE	6th	T4a	N1	M0	Stage IVA	[Not Available]	G1	NO	YES	[Not Available]	[Not Available]	2	1963	[Not Available]	45	YES	7	6	[Not Available]	[Not Available]	[Not Available]	[Not Available]	52	M0	N3
TCGA-CR-7369	Head & Neck Squamous Cell Carcinoma	Oral Cavity	Right	NO	YES	MALE	-21897	WHITE	NOT HISPANIC OR LATINO	No	No	YES	[Not Available]	Modified Radical Neck Dissection	YES	23	3	[Not Available]	Negative	[Not Available]	Dead	[Not Available]	1090	TUMOR FREE	6th	T4a	N2b	M0	Stage IVA	[Not Available]	G2	NO	YES	[Not Available]	[Not Available]	2	1960	[Not Available]	48	YES	[Not Available]	[Not Available]	[Not Available]	[Not Available]	[Not Available]	[Not Available]	59	M0	N0
TCGA-CR-7372	Head & Neck Squamous Cell Carcinoma	Oral Tongue	Left	NO	YES	MALE	-16610	WHITE	NOT HISPANIC OR LATINO	No	No	YES	Modified Radical Neck Dissection	[Not Available]	YES	19	0	[Not Available]	Negative	[Not Available]	Alive	759	[Not Applicable]	TUMOR FREE	6th	T1	N0	M0	Stage I	[Not Available]	G1	NO	NO	Negative	Negative	1	[Not Available]	[Not Available]	[Not Available]	YES	[Not Available]	[Not Available]	[Not Available]	[Not Available]	[Not Available]	[Not Available]	45	M0	N0
TCGA-CR-7373	Head & Neck Squamous Cell Carcinoma	Oral Cavity	Left	NO	YES	MALE	-24448	WHITE	NOT HISPANIC OR LATINO	No	No	YES	Modified Radical Neck Dissection	[Not Available]	YES	19	1	[Not Available]	Negative	[Not Available]	Alive	889	[Not Applicable]	TUMOR FREE	6th	T4a	N1	M0	Stage IVA	[Not Available]	G2	[Not Available]	NO	Negative	Negative	3	1954	1984	90	NO	[Not Available]	[Not Available]	[Not Available]	[Not Available]	[Not Available]	[Not Available]	66	M0	N2b
TCGA-CR-7376	Head & Neck Squamous Cell Carcinoma	Oral Cavity	Right	NO	YES	MALE	-30670	WHITE	NOT HISPANIC OR LATINO	No	No	YES	[Not Available]	Modified Radical Neck Dissection	YES	22	1	[Not Available]	Positive	[Not Available]	Alive	972	[Not Applicable]	TUMOR FREE	6th	T2	N1	M0	Stage III	No Extranodal Extension	G2	YES	NO	Negative	Negative	3	1943	1961	54	YES	[Not Available]	[Not Available]	[Not Available]	[Not Available]	[Not Available]	[Not Available]	83	M0	N0
TCGA-CR-7377	Head & Neck Squamous Cell Carcinoma	Oral Cavity	[Not Available]	NO	YES	MALE	-21371	WHITE	NOT HISPANIC OR LATINO	No	No	YES	Modified Radical Neck Dissection	[Not Available]	YES	29	3	[Not Available]	Negative	[Not Available]	Dead	[Not Available]	279	[Not Available]	6th	T4a	N2c	M0	Stage IVA	[Not Available]	G3	YES	YES	[Not Available]	[Not Available]	2	1968	[Not Available]	80	YES	[Not Available]	[Not Available]	[Not Available]	[Not Available]	[Not Available]	[Not Available]	58	M0	N1
TCGA-CR-7379	Head & Neck Squamous Cell Carcinoma	Oral Cavity	[Not Available]	NO	YES	FEMALE	-28763	WHITE	NOT HISPANIC OR LATINO	No	No	YES	Modified Radical Neck Dissection	[Not Available]	YES	33	2	[Not Available]	Negative	[Not Available]	Alive	1036	[Not Applicable]	TUMOR FREE	6th	T4a	N2b	M0	Stage IVA	[Not Available]	G2	NO	YES	Negative	Negative	3	[Not Available]	[Not Available]	0.71	NO	[Not Available]	[Not Available]	[Not Available]	[Not Available]	[Not Available]	[Not Available]	78	M0	N2b
TCGA-CR-7380	Head & Neck Squamous Cell Carcinoma	Oral Cavity	Left	NO	YES	MALE	-21215	WHITE	NOT HISPANIC OR LATINO	No	No	YES	Modified Radical Neck Dissection	[Not Available]	YES	17	0	[Not Available]	Positive	[Not Available]	Dead	[Not Available]	606	WITH TUMOR	7th	T4b	N0	[Not Available]	Stage IVB	[Not Available]	G2	NO	YES	[Not Available]	[Not Available]	1	[Not Available]	[Not Available]	[Not Available]	YES	0	0	[Not Available]	[Not Available]	[Not Available]	[Not Available]	58	M0	N0
TCGA-CR-7385	Head & Neck Squamous Cell Carcinoma	Tonsil	Left	NO	YES	MALE	-15477	WHITE	NOT HISPANIC OR LATINO	No	No	NO	[Not Available]	[Not Available]	NO	[Not Available]	[Not Available]	[Not Available]	Negative	[Not Available]	Alive	997	[Not Applicable]	TUMOR FREE	6th	T1	NX	M0	[Not Available]	[Not Available]	G2	YES	NO	[Not Available]	[Not Available]	3	1987	1989	0.01685	YES	[Not Available]	2	[Not Available]	[Not Available]	[Not Available]	[Not Available]	42	M0	N2b
TCGA-CR-7390	Head & Neck Squamous Cell Carcinoma	Oral Tongue	Right	NO	YES	MALE	-24575	WHITE	NOT HISPANIC OR LATINO	No	No	YES	[Not Available]	Modified Radical Neck Dissection	YES	16	0	[Not Available]	Negative	[Not Available]	Alive	907	[Not Applicable]	TUMOR FREE	6th	T4a	N0	M0	Stage IVA	No Extranodal Extension	G2	[Not Available]	YES	Negative	Negative	2	1967	[Not Available]	80	YES	7	6	[Not Available]	[Not Available]	[Not Available]	[Not Available]	67	M0	N0
TCGA-CR-7391	Head & Neck Squamous Cell Carcinoma	Oral Tongue	Left	NO	YES	FEMALE	-13508	WHITE	NOT HISPANIC OR LATINO	No	No	YES	Modified Radical Neck Dissection	[Not Available]	YES	10	0	[Not Available]	Negative	[Not Available]	Alive	913	[Not Applicable]	TUMOR FREE	6th	T1	N0	M0	Stage I	No Extranodal Extension	G1	NO	NO	Negative	Negative	3	1990	1993	[Not Available]	YES	[Not Available]	[Not Available]	[Not Available]	[Not Available]	[Not Available]	[Not Available]	36	M0	N0
TCGA-CR-7392	Head & Neck Squamous Cell Carcinoma	Oral Tongue	Right	NO	YES	FEMALE	-24650	WHITE	NOT HISPANIC OR LATINO	No	No	YES	[Not Available]	Modified Radical Neck Dissection	YES	36	8	[Not Available]	[Not Available]	[Not Available]	Alive	946	[Not Applicable]	TUMOR FREE	6th	T3	N2b	M0	Stage IVA	No Extranodal Extension	G1	[Not Available]	YES	Negative	Negative	3	1959	1979	30	NO	[Not Available]	[Not Available]	[Not Available]	[Not Available]	[Not Available]	[Not Available]	67	M0	N2b
TCGA-CR-7393	Head & Neck Squamous Cell Carcinoma	Oral Tongue	Right	NO	YES	MALE	-9750	WHITE	NOT HISPANIC OR LATINO	No	No	YES	[Not Available]	Modified Radical Neck Dissection	YES	44	1	[Not Available]	Negative	[Not Available]	Alive	908	[Not Applicable]	TUMOR FREE	6th	T1	N1	M0	Stage III	No Extranodal Extension	G2	NO	NO	Negative	Negative	1	[Not Available]	[Not Available]	[Not Available]	YES	[Not Available]	[Not Available]	[Not Available]	[Not Available]	[Not Available]	[Not Available]	26	M0	N0
TCGA-CR-7394	Head & Neck Squamous Cell Carcinoma	Oral Tongue	Right	NO	YES	MALE	-25581	WHITE	NOT HISPANIC OR LATINO	No	No	YES	Modified Radical Neck Dissection	Modified Radical Neck Dissection	YES	57	0	0	Negative	[Not Available]	Alive	898	[Not Applicable]	TUMOR FREE	6th	T4a	N0	M0	Stage IVA	[Not Available]	G2	[Not Available]	YES	Negative	Negative	2	1949	[Not Available]	60	NO	[Not Available]	[Not Available]	[Not Available]	[Not Available]	[Not Available]	[Not Available]	70	M0	N2c
TCGA-CR-7395	Head & Neck Squamous Cell Carcinoma	Oral Cavity	Right	NO	YES	FEMALE	-29527	WHITE	NOT HISPANIC OR LATINO	No	No	NO	[Not Available]	[Not Available]	[Not Available]	[Not Available]	[Not Available]	[Not Available]	Negative	[Not Available]	Alive	930	[Not Applicable]	TUMOR FREE	6th	T2	N0	M0	Stage II	[Not Available]	G2	NO	NO	Negative	Negative	3	1946	1986	60	YES	[Not Available]	[Not Available]	[Not Available]	[Not Available]	[Not Available]	[Not Available]	80	M0	N0
TCGA-CR-7397	Head & Neck Squamous Cell Carcinoma	Oral Tongue	Right	NO	YES	MALE	-16351	WHITE	NOT HISPANIC OR LATINO	No	No	YES	[Not Available]	Modified Radical Neck Dissection	YES	34	8	[Not Available]	Negative	[Not Available]	Alive	216	[Not Applicable]	TUMOR FREE	7th	T3	N2b	M0	Stage IVA	No Extranodal Extension	G2	NO	NO	[Not Available]	[Not Available]	4	1997	2009	[Not Available]	YES	1	1	[Not Available]	[Not Available]	[Not Available]	[Not Available]	44	M0	N2b
TCGA-CR-7398	Head & Neck Squamous Cell Carcinoma	Larynx	[Not Available]	NO	YES	FEMALE	-19468	WHITE	NOT HISPANIC OR LATINO	No	No	YES	[Not Available]	Modified Radical Neck Dissection	YES	23	0	[Not Available]	Negative	[Not Available]	Alive	156	[Not Applicable]	TUMOR FREE	7th	T2	N0	[Not Available]	Stage II	No Extranodal Extension	G2	NO	NO	[Not Available]	[Not Available]	2	[Not Available]	[Not Available]	40	YES	[Not Available]	[Not Available]	[Not Available]	[Not Available]	[Not Available]	[Not Available]	53	M0	N0
TCGA-CR-7401	Head & Neck Squamous Cell Carcinoma	Oral Tongue	Right	NO	YES	MALE	-23420	WHITE	NOT HISPANIC OR LATINO	No	No	YES	[Not Available]	Modified Radical Neck Dissection	YES	27	0	[Not Available]	Negative	[Not Available]	Alive	1077	[Not Applicable]	TUMOR FREE	6th	T1	N0	M0	Stage I	No Extranodal Extension	G2	NO	NO	[Not Available]	[Not Available]	4	1963	2007	66	YES	[Not Available]	[Not Available]	[Not Available]	[Not Available]	[Not Available]	[Not Available]	64	M0	N0
TCGA-CV-5430	Head & Neck Squamous Cell Carcinoma	Larynx	[Not Available]	NO	YES	MALE	-22577	WHITE	HISPANIC OR LATINO	No	No	YES	Functional (Limited) Neck Dissection	Functional (Limited) Neck Dissection	YES	9	2	0	Negative	[Not Available]	Alive	4115	[Not Applicable]	TUMOR FREE	7th	T4a	N2a	[Not Available]	Stage IVA	Gross Extension	G3	NO	NO	[Not Available]	[Not Available]	3	1955	1975	[Not Available]	YES	[Not Available]	[Not Available]	[Not Available]	[Not Available]	[Not Available]	[Not Available]	61	M0	N2b
TCGA-CV-5431	Head & Neck Squamous Cell Carcinoma	Larynx	[Not Available]	NO	YES	MALE	-26953	WHITE	HISPANIC OR LATINO	No	No	YES	Functional (Limited) Neck Dissection	Functional (Limited) Neck Dissection	YES	29	9	[Not Available]	Negative	[Not Available]	Dead	522	522	TUMOR FREE	7th	T3	N2c	[Not Available]	Stage IVA	No Extranodal Extension	G3	NO	NO	[Not Available]	[Not Available]	4	1955	1996	[Not Available]	YES	7	2	[Not Available]	[Not Available]	[Not Available]	[Not Available]	73	M0	N2
TCGA-CV-5432	Head & Neck Squamous Cell Carcinoma	Larynx	[Not Available]	NO	YES	MALE	-25006	WHITE	NOT HISPANIC OR LATINO	No	No	YES	Functional (Limited) Neck Dissection	Functional (Limited) Neck Dissection	YES	65	0	0	Negative	[Not Available]	Alive	3930	[Not Applicable]	TUMOR FREE	7th	T3	N0	[Not Available]	Stage III	No Extranodal Extension	G3	NO	NO	[Not Available]	[Not Available]	4	1950	2000	[Not Available]	[Not Available]	[Not Available]	[Not Available]	[Not Available]	[Not Available]	[Not Available]	[Not Available]	68	M0	N0
TCGA-CV-5434	Head & Neck Squamous Cell Carcinoma	Larynx	[Not Available]	NO	YES	MALE	-22182	BLACK OR AFRICAN AMERICAN	NOT HISPANIC OR LATINO	No	No	YES	Functional (Limited) Neck Dissection	Functional (Limited) Neck Dissection	YES	30	7	0	Negative	[Not Available]	Dead	[Not Available]	3314	[Discrepancy]	7th	T4a	N2b	[Not Available]	Stage IVA	Gross Extension	G2	YES	YES	[Not Available]	[Not Available]	3	[Not Available]	[Not Available]	[Not Available]	NO	[Not Available]	[Not Available]	[Not Available]	[Not Available]	[Not Available]	[Not Available]	60	M0	N1
TCGA-CV-5435	Head & Neck Squamous Cell Carcinoma	Larynx	[Not Available]	NO	YES	MALE	-20926	WHITE	NOT HISPANIC OR LATINO	No	No	YES	Functional (Limited) Neck Dissection	Functional (Limited) Neck Dissection	YES	66	05	0	Negative	[Not Available]	Dead	1438	2319	WITH TUMOR	7th	T4a	N2b	[Not Available]	Stage IVA	No Extranodal Extension	G3	NO	NO	[Not Available]	[Not Available]	4	1959	1999	[Not Available]	YES	7	[Not Available]	[Not Available]	[Not Available]	[Not Available]	[Not Available]	57	M0	N0
TCGA-CV-5436	Head & Neck Squamous Cell Carcinoma	Floor of mouth	[Not Available]	NO	YES	MALE	-23923	[Not Available]	HISPANIC OR LATINO	No	No	YES	Functional (Limited) Neck Dissection	Functional (Limited) Neck Dissection	YES	51	6	0	Negative	[Not Available]	Dead	584	584	WITH TUMOR	7th	T3	N2b	[Not Available]	Stage IVA	Microscopic Extension	G2	NO	YES	[Not Available]	[Not Available]	2	1951	[Not Available]	[Not Available]	YES	7	12	[Not Available]	[Not Available]	[Not Available]	[Not Available]	65	M0	N2b
TCGA-CV-5440	Head & Neck Squamous Cell Carcinoma	Larynx	[Not Available]	NO	YES	MALE	-19197	WHITE	NOT HISPANIC OR LATINO	No	No	YES	Functional (Limited) Neck Dissection	Functional (Limited) Neck Dissection	YES	47	42	0	Negative	[Not Available]	Alive	2732	[Not Applicable]	TUMOR FREE	7th	T4a	N2b	[Not Available]	Stage IVA	Microscopic Extension	G3	YES	YES	[Not Available]	[Not Available]	2	1978	[Not Available]	[Not Available]	YES	7	1	[Not Available]	[Not Available]	[Not Available]	[Not Available]	52	M0	N2b
TCGA-CV-5441	Head & Neck Squamous Cell Carcinoma	Larynx	[Not Available]	NO	YES	MALE	-21305	WHITE	NOT HISPANIC OR LATINO	No	No	YES	Radical Neck Dissection	Functional (Limited) Neck Dissection	YES	62	5	5	Negative	[Not Available]	Alive	2663	[Not Applicable]	TUMOR FREE	7th	T4a	N2b	[Not Available]	Stage IVA	No Extranodal Extension	G3	YES	YES	[Not Available]	[Not Available]	4	[Not Available]	2001	[Not Available]	YES	7	6	[Not Available]	[Not Available]	[Not Available]	[Not Available]	58	M0	N1
TCGA-CV-5443	Head & Neck Squamous Cell Carcinoma	Larynx	[Not Available]	NO	YES	MALE	-23287	BLACK OR AFRICAN AMERICAN	NOT HISPANIC OR LATINO	No	No	YES	Functional (Limited) Neck Dissection	Functional (Limited) Neck Dissection	YES	11	0	0	Negative	[Not Available]	Alive	2567	[Not Applicable]	TUMOR FREE	7th	T3	N0	[Not Available]	Stage III	No Extranodal Extension	G3	NO	NO	[Not Available]	[Not Available]	2	1958	[Not Available]	[Not Available]	YES	[Not Available]	[Not Available]	[Not Available]	[Not Available]	[Not Available]	[Not Available]	63	M0	N1
TCGA-CV-5444	Head & Neck Squamous Cell Carcinoma	Larynx	[Not Available]	NO	YES	MALE	-23650	BLACK OR AFRICAN AMERICAN	NOT HISPANIC OR LATINO	No	No	YES	Functional (Limited) Neck Dissection	Functional (Limited) Neck Dissection	YES	21	3	0	[Not Available]	[Not Available]	Alive	1969	[Not Applicable]	TUMOR FREE	7th	T4a	N1	[Not Available]	Stage IVA	Microscopic Extension	G3	NO	NO	[Not Available]	[Not Available]	4	[Not Available]	1994	[Not Available]	YES	5	2	[Not Available]	[Not Available]	[Not Available]	[Not Available]	64	M0	N0
TCGA-CV-5966	Head & Neck Squamous Cell Carcinoma	Oral Cavity	[Not Available]	NO	YES	FEMALE	-23119	WHITE	NOT HISPANIC OR LATINO	No	No	YES	Functional (Limited) Neck Dissection	Functional (Limited) Neck Dissection	YES	23	1	0	Negative	[Not Available]	Dead	[Not Available]	545	TUMOR FREE	7th	T4a	N1	[Not Available]	Stage IVA	No Extranodal Extension	G3	YES	YES	[Not Available]	[Not Available]	4	1965	2005	[Not Available]	YES	7	2	[Not Available]	[Not Available]	[Not Available]	[Not Available]	63	M0	N1
TCGA-CV-5970	Head & Neck Squamous Cell Carcinoma	Oral Tongue	[Not Available]	NO	YES	MALE	-21890	WHITE	HISPANIC OR LATINO	No	No	YES	Functional (Limited) Neck Dissection	Functional (Limited) Neck Dissection	YES	50	11	0	Negative	[Not Available]	Dead	406	406	WITH TUMOR	7th	T4a	N2b	[Not Available]	Stage IVA	No Extranodal Extension	G2	NO	YES	[Not Available]	[Not Available]	4	1963	2005	[Not Available]	YES	[Not Available]	[Not Available]	[Not Available]	[Not Available]	[Not Available]	[Not Available]	59	M0	N2b
TCGA-CV-5971	Head & Neck Squamous Cell Carcinoma	Oral Tongue	Right	NO	YES	MALE	-22279	WHITE	NOT HISPANIC OR LATINO	No	No	YES	[Not Available]	Functional (Limited) Neck Dissection	YES	26	01	0	Negative	[Not Available]	Alive	540	[Not Applicable]	TUMOR FREE	7th	T4a	N2a	[Not Available]	Stage IVA	No Extranodal Extension	G2	NO	NO	[Not Available]	[Not Available]	2	[Not Available]	[Not Available]	[Not Available]	YES	[Not Available]	[Not Available]	[Not Available]	[Not Available]	[Not Available]	[Not Available]	60	M0	N2b
TCGA-CV-5973	Head & Neck Squamous Cell Carcinoma	Oral Tongue	[Not Available]	NO	YES	FEMALE	-22771	WHITE	NOT HISPANIC OR LATINO	No	No	YES	Functional (Limited) Neck Dissection	Functional (Limited) Neck Dissection	YES	58	1	0	Negative	[Not Available]	Alive	1737	[Not Applicable]	TUMOR FREE	7th	T3	N1	[Not Available]	Stage III	No Extranodal Extension	G3	NO	YES	[Not Available]	[Not Available]	1	[Not Available]	[Not Available]	[Not Available]	NO	[Not Available]	[Not Available]	[Not Available]	[Not Available]	[Not Available]	[Not Available]	62	M0	N0
TCGA-CV-5976	Head & Neck Squamous Cell Carcinoma	Oral Tongue	Left	NO	YES	MALE	-18267	WHITE	NOT HISPANIC OR LATINO	No	No	YES	Functional (Limited) Neck Dissection	Functional (Limited) Neck Dissection	YES	50	02	0	Negative	[Not Available]	Alive	1478	[Not Applicable]	TUMOR FREE	7th	T4a	N2b	[Not Available]	Stage IVA	No Extranodal Extension	G2	NO	YES	[Not Available]	[Not Available]	4	1972	[Not Available]	[Not Available]	YES	[Not Available]	[Not Available]	[Not Available]	[Not Available]	[Not Available]	[Not Available]	50	M0	N1
TCGA-CV-5977	Head & Neck Squamous Cell Carcinoma	Oral Tongue	[Not Available]	NO	YES	MALE	-24115	WHITE	NOT HISPANIC OR LATINO	No	No	YES	Functional (Limited) Neck Dissection	Functional (Limited) Neck Dissection	YES	82	3	0	Negative	[Not Available]	Alive	1007	[Not Applicable]	TUMOR FREE	7th	T3	N2b	[Not Available]	Stage IVA	No Extranodal Extension	G2	YES	YES	[Not Available]	[Not Available]	4	[Not Available]	2002	[Not Available]	YES	6	6	[Not Available]	[Not Available]	[Not Available]	[Not Available]	66	M0	N1
TCGA-CV-5978	Head & Neck Squamous Cell Carcinoma	Larynx	[Not Available]	NO	YES	FEMALE	-19480	BLACK OR AFRICAN AMERICAN	NOT HISPANIC OR LATINO	No	No	YES	Functional (Limited) Neck Dissection	Radical Neck Dissection	YES	55	5	0	Negative	[Not Available]	Dead	215	215	WITH TUMOR	7th	T4a	N3	[Not Available]	Stage IVB	No Extranodal Extension	G2	NO	NO	[Not Available]	[Not Available]	2	[Not Available]	[Not Available]	[Not Available]	YES	[Not Available]	[Not Available]	[Not Available]	[Not Available]	[Not Available]	[Not Available]	53	M0	N3
TCGA-CV-5979	Head & Neck Squamous Cell Carcinoma	Oral Tongue	[Not Available]	NO	YES	MALE	-9567	WHITE	NOT HISPANIC OR LATINO	No	No	YES	Functional (Limited) Neck Dissection	[Not Available]	YES	55	2	0	Negative	[Not Available]	Alive	1315	[Not Applicable]	TUMOR FREE	7th	T2	N2b	[Not Available]	Stage IVA	No Extranodal Extension	G2	YES	YES	[Not Available]	[Not Available]	1	[Not Available]	[Not Available]	[Not Available]	YES	[Not Available]	[Not Available]	[Not Available]	[Not Available]	[Not Available]	[Not Available]	26	M0	N1
TCGA-CV-6003	Head & Neck Squamous Cell Carcinoma	Oral Tongue	Left	NO	YES	FEMALE	-18600	WHITE	NOT HISPANIC OR LATINO	No	No	YES	Functional (Limited) Neck Dissection	[Not Available]	YES	23	01	0	Negative	[Not Available]	Alive	1246	[Not Applicable]	TUMOR FREE	7th	T2	N1	[Not Available]	Stage III	No Extranodal Extension	G2	NO	NO	[Not Available]	[Not Available]	1	[Not Available]	[Not Available]	[Not Available]	YES	7	12	[Not Available]	[Not Available]	[Not Available]	[Not Available]	50	M0	N0
TCGA-CV-6433	Head & Neck Squamous Cell Carcinoma	Oral Tongue	[Not Available]	NO	YES	MALE	-20855	WHITE	NOT HISPANIC OR LATINO	No	No	YES	[Not Available]	Functional (Limited) Neck Dissection	YES	05	0	0	Negative	[Not Available]	Alive	405	[Not Applicable]	TUMOR FREE	7th	T2	N0	[Not Available]	Stage II	No Extranodal Extension	G3	NO	NO	[Not Available]	[Not Available]	2	1970	[Not Available]	[Not Available]	YES	7	4	[Not Available]	[Not Available]	[Not Available]	[Not Available]	57	M0	N0
TCGA-CV-6436	Head & Neck Squamous Cell Carcinoma	Oral Tongue	Left	NO	YES	MALE	-22885	WHITE	NOT HISPANIC OR LATINO	No	No	YES	Functional (Limited) Neck Dissection	Functional (Limited) Neck Dissection	YES	40	0	0	Negative	[Not Available]	Alive	743	[Not Applicable]	TUMOR FREE	7th	T4a	N0	[Not Available]	Stage IVA	No Extranodal Extension	G1	NO	NO	[Not Available]	[Not Available]	3	1960	1979	9.5	NO	[Not Available]	[Not Available]	[Not Available]	[Not Available]	[Not Available]	[Not Available]	62	M0	N0
TCGA-CV-6441	Head & Neck Squamous Cell Carcinoma	Oral Tongue	[Not Available]	NO	YES	MALE	-22025	WHITE	HISPANIC OR LATINO	No	No	YES	Functional (Limited) Neck Dissection	Functional (Limited) Neck Dissection	YES	44	0	0	Negative	[Not Available]	Dead	[Not Available]	292	WITH TUMOR	7th	T3	N0	[Not Available]	Stage III	No Extranodal Extension	G3	NO	YES	[Not Available]	[Not Available]	4	1970	2008	38	YES	7	[Not Available]	[Not Available]	[Not Available]	[Not Available]	[Not Available]	60	M0	N0
TCGA-CV-6933	Head & Neck Squamous Cell Carcinoma	Oral Tongue	[Not Available]	NO	YES	MALE	-19518	WHITE	NOT HISPANIC OR LATINO	No	No	YES	Functional (Limited) Neck Dissection	[Not Available]	YES	32	1	0	Negative	[Not Available]	Dead	[Not Available]	2741	TUMOR FREE	7th	T3	N1	[Not Available]	Stage III	No Extranodal Extension	G2	[Not Available]	YES	[Not Available]	[Not Available]	4	[Not Available]	1996	60	YES	0	0	[Not Available]	[Not Available]	[Not Available]	[Not Available]	53	M0	N0
TCGA-CV-6935	Head & Neck Squamous Cell Carcinoma	Larynx	[Not Available]	NO	YES	MALE	-24799	WHITE	NOT HISPANIC OR LATINO	No	No	YES	[Not Available]	[Not Available]	YES	04	04	0	Negative	[Not Available]	Dead	[Not Available]	295	WITH TUMOR	7th	T3	N2c	[Not Available]	Stage IVA	[Not Available]	G3	YES	YES	[Not Available]	[Not Available]	2	1969	[Not Available]	[Not Available]	YES	0	0	[Not Available]	[Not Available]	[Not Available]	[Not Available]	67	M0	N0
TCGA-CV-6936	Head & Neck Squamous Cell Carcinoma	Floor of mouth	[Not Available]	NO	YES	MALE	-25020	WHITE	NOT HISPANIC OR LATINO	No	No	YES	Functional (Limited) Neck Dissection	Functional (Limited) Neck Dissection	YES	10	5	0	[Not Available]	[Not Available]	Dead	[Not Available]	166	WITH TUMOR	7th	T4a	N2c	[Not Available]	Stage IVA	[Not Available]	G2	YES	YES	[Not Available]	[Not Available]	2	1952	[Not Available]	[Not Available]	YES	0	0	[Not Available]	[Not Available]	[Not Available]	[Not Available]	68	M0	N2b
TCGA-CV-6942	Head & Neck Squamous Cell Carcinoma	Oral Cavity	[Not Available]	NO	YES	FEMALE	-26941	WHITE	HISPANIC OR LATINO	No	No	NO	[Not Available]	[Not Available]	[Not Available]	[Not Available]	[Not Available]	[Not Available]	Negative	[Not Available]	Alive	3835	[Not Applicable]	TUMOR FREE	7th	T2	NX	[Not Available]	Stage II	No Extranodal Extension	G3	[Not Available]	YES	[Not Available]	[Not Available]	1	[Not Available]	[Not Available]	[Not Available]	NO	[Not Available]	[Not Available]	[Not Available]	[Not Available]	[Not Available]	[Not Available]	73	M0	N0
TCGA-CV-6945	Head & Neck Squamous Cell Carcinoma	Oral Tongue	[Not Available]	NO	YES	MALE	-15158	WHITE	NOT HISPANIC OR LATINO	No	No	YES	[Not Available]	Radical Neck Dissection	YES	45	5	0	Negative	[Not Available]	Dead	[Not Available]	366	WITH TUMOR	7th	T4a	N2	[Not Available]	Stage IVA	Microscopic Extension	G2	[Not Available]	YES	[Not Available]	[Not Available]	2	1969	[Not Available]	75	YES	[Not Available]	[Not Available]	[Not Available]	[Not Available]	[Not Available]	[Not Available]	41	M0	N2b
TCGA-CV-6950	Head & Neck Squamous Cell Carcinoma	Base of tongue	[Not Available]	NO	YES	MALE	-23549	WHITE	NOT HISPANIC OR LATINO	No	No	YES	Functional (Limited) Neck Dissection	Functional (Limited) Neck Dissection	YES	45	3	3	Negative	[Not Available]	Dead	[Not Available]	459	WITH TUMOR	7th	T3	N2c	[Not Available]	Stage IVA	Gross Extension	G2	NO	NO	[Not Available]	[Not Available]	4	[Not Available]	[Not Available]	[Not Available]	YES	7	5	[Not Available]	[Not Available]	[Not Available]	[Not Available]	64	M0	N2c
TCGA-CV-6951	Head & Neck Squamous Cell Carcinoma	Oral Tongue	[Not Available]	NO	YES	MALE	-21166	WHITE	NOT HISPANIC OR LATINO	No	No	YES	Functional (Limited) Neck Dissection	Functional (Limited) Neck Dissection	YES	29	2	[Not Available]	Negative	[Not Available]	Dead	[Not Available]	915	WITH TUMOR	7th	T4a	N2c	[Not Available]	Stage IVA	No Extranodal Extension	G2	NO	YES	[Not Available]	[Not Available]	4	[Not Available]	1996	[Not Available]	YES	7	2	[Not Available]	[Not Available]	[Not Available]	[Not Available]	57	M0	N2c
TCGA-CV-6952	Head & Neck Squamous Cell Carcinoma	Oral Tongue	[Not Available]	NO	YES	FEMALE	-23892	WHITE	NOT HISPANIC OR LATINO	No	No	YES	Functional (Limited) Neck Dissection	Functional (Limited) Neck Dissection	YES	9	2	[Not Available]	Negative	[Not Available]	Dead	[Not Available]	185	TUMOR FREE	7th	T3	N2b	[Not Available]	Stage IVA	No Extranodal Extension	G1	NO	YES	[Not Available]	[Not Available]	4	1966	1996	30	YES	7	3	[Not Available]	[Not Available]	[Not Available]	[Not Available]	65	M0	N0
TCGA-CV-6953	Head & Neck Squamous Cell Carcinoma	Floor of mouth	[Not Available]	NO	YES	FEMALE	-29465	WHITE	NOT HISPANIC OR LATINO	No	No	YES	Functional (Limited) Neck Dissection	Functional (Limited) Neck Dissection	YES	33	0	[Not Available]	Negative	[Not Available]	Dead	[Not Available]	1641	[Not Available]	7th	T3	N0	[Not Available]	Stage III	No Extranodal Extension	G1	NO	YES	[Not Available]	[Not Available]	1	[Not Available]	[Not Available]	[Not Available]	NO	[Not Available]	[Not Available]	[Not Available]	[Not Available]	[Not Available]	[Not Available]	80	M0	N0
TCGA-CV-6954	Head & Neck Squamous Cell Carcinoma	Oral Tongue	[Not Available]	NO	YES	MALE	-21557	BLACK OR AFRICAN AMERICAN	[Not Available]	No	No	YES	Functional (Limited) Neck Dissection	Functional (Limited) Neck Dissection	YES	22	0	0	Negative	[Not Available]	Dead	[Not Available]	2002	[Not Available]	7th	T4a	NX	[Not Available]	Stage IVA	No Extranodal Extension	G2	NO	NO	[Not Available]	[Not Available]	3	1957	[Not Available]	[Not Available]	YES	7	3	[Not Available]	[Not Available]	[Not Available]	[Not Available]	59	M0	N1
TCGA-CV-6956	Head & Neck Squamous Cell Carcinoma	Oral Tongue	[Not Available]	NO	YES	MALE	-24720	WHITE	HISPANIC OR LATINO	No	No	YES	Functional (Limited) Neck Dissection	[Not Available]	YES	27	1	[Not Available]	Negative	[Not Available]	Dead	[Not Available]	217	WITH TUMOR	7th	T3	N1	[Not Available]	Stage III	No Extranodal Extension	G2	YES	YES	[Not Available]	[Not Available]	2	[Not Available]	[Not Available]	[Not Available]	YES	[Not Available]	[Not Available]	[Not Available]	[Not Available]	[Not Available]	[Not Available]	67	M0	N2c
TCGA-CV-6959	Head & Neck Squamous Cell Carcinoma	Oral Tongue	[Not Available]	NO	YES	MALE	-17679	WHITE	NOT HISPANIC OR LATINO	No	No	YES	[Not Available]	Functional (Limited) Neck Dissection	YES	28	0	0	Negative	[Not Available]	Dead	[Not Available]	256	WITH TUMOR	7th	T3	N0	[Not Available]	Stage III	No Extranodal Extension	G2	NO	NO	[Not Available]	[Not Available]	1	[Not Available]	[Not Available]	[Not Available]	YES	7	1	[Not Available]	[Not Available]	[Not Available]	[Not Available]	48	M0	N1
TCGA-CV-6960	Head & Neck Squamous Cell Carcinoma	Oral Cavity	[Not Available]	NO	YES	MALE	-18194	BLACK OR AFRICAN AMERICAN	[Not Available]	No	No	YES	Functional (Limited) Neck Dissection	Functional (Limited) Neck Dissection	YES	22	0	0	Negative	[Not Available]	Dead	[Not Available]	862	TUMOR FREE	7th	T3	N0	[Not Available]	Stage III	No Extranodal Extension	G3	NO	NO	[Not Available]	[Not Available]	4	1969	1999	[Not Available]	YES	7	2	[Not Available]	[Not Available]	[Not Available]	[Not Available]	49	M0	N0
TCGA-CV-6961	Head & Neck Squamous Cell Carcinoma	Oral Tongue	[Not Available]	NO	YES	MALE	-22532	WHITE	NOT HISPANIC OR LATINO	No	No	NO	[Not Available]	[Not Available]	NO	[Not Available]	[Not Available]	[Not Available]	Negative	[Not Available]	Dead	[Not Available]	76	[Not Available]	7th	T2	N0	[Not Available]	Stage II	No Extranodal Extension	G3	[Not Available]	NO	[Not Available]	[Not Available]	4	1959	1992	66	YES	7	2	[Not Available]	[Not Available]	[Not Available]	[Not Available]	61	M0	N0
TCGA-CV-7090	Head & Neck Squamous Cell Carcinoma	Oral Cavity	[Not Available]	NO	YES	MALE	-14515	WHITE	NOT HISPANIC OR LATINO	No	No	NO	[Not Available]	[Not Available]	[Not Available]	[Not Available]	[Not Available]	[Not Available]	Negative	[Not Available]	Alive	3837	[Not Applicable]	TUMOR FREE	7th	T2	NX	[Not Available]	Stage II	No Extranodal Extension	G2	[Not Available]	YES	[Not Available]	[Not Available]	[Not Available]	[Not Available]	[Not Available]	[Not Available]	NO	[Not Available]	[Not Available]	[Not Available]	[Not Available]	[Not Available]	[Not Available]	39	M0	N0
TCGA-CV-7095	Head & Neck Squamous Cell Carcinoma	Oral Cavity	[Not Available]	NO	YES	FEMALE	-32022	[Not Available]	HISPANIC OR LATINO	No	No	YES	[Not Available]	[Not Available]	YES	08	0	[Not Available]	Negative	[Not Available]	Dead	[Not Available]	572	TUMOR FREE	7th	T2	NX	[Not Available]	Stage II	No Extranodal Extension	G2	NO	NO	[Not Available]	[Not Available]	3	1970	1974	40	NO	[Not Available]	[Not Available]	[Not Available]	[Not Available]	[Not Available]	[Not Available]	87	M0	N2a
TCGA-CV-7097	Head & Neck Squamous Cell Carcinoma	Oral Cavity	[Not Available]	NO	YES	MALE	-19382	WHITE	NOT HISPANIC OR LATINO	No	No	NO	[Not Available]	[Not Available]	NO	[Not Available]	[Not Available]	[Not Available]	Close	[Not Available]	Dead	[Not Available]	385	WITH TUMOR	7th	T2	NX	[Not Available]	Stage II	No Extranodal Extension	G3	NO	YES	[Not Available]	[Not Available]	4	1970	2002	64	YES	7	03	[Not Available]	[Not Available]	[Not Available]	[Not Available]	53	M0	N0
TCGA-CV-7099	Head & Neck Squamous Cell Carcinoma	Oral Cavity	[Not Available]	NO	YES	FEMALE	-31134	WHITE	[Not Available]	No	No	NO	[Not Available]	[Not Available]	NO	[Not Available]	[Not Available]	[Not Available]	Negative	[Not Available]	Dead	[Not Available]	243	TUMOR FREE	7th	T2	NX	[Not Available]	Stage II	No Extranodal Extension	G2	NO	NO	[Not Available]	[Not Available]	3	1936	1956	[Not Available]	NO	[Not Available]	[Not Available]	[Not Available]	[Not Available]	[Not Available]	[Not Available]	85	M0	N0
TCGA-CV-7100	Head & Neck Squamous Cell Carcinoma	Oral Cavity	Left	NO	YES	MALE	-24183	WHITE	[Not Available]	No	No	NO	[Not Available]	[Not Available]	NO	[Not Available]	[Not Available]	[Not Available]	Positive	[Not Available]	Dead	[Not Available]	274	WITH TUMOR	7th	T2	N1	[Not Available]	Stage III	No Extranodal Extension	G3	NO	NO	[Not Available]	[Not Available]	3	1959	1979	[Not Available]	NO	[Not Available]	[Not Available]	[Not Available]	[Not Available]	[Not Available]	[Not Available]	66	M0	N0
TCGA-CV-7101	Head & Neck Squamous Cell Carcinoma	Larynx	[Not Available]	NO	YES	MALE	-29550	WHITE	NOT HISPANIC OR LATINO	No	No	NO	[Not Available]	[Not Available]	NO	0	0	0	Negative	[Not Available]	Dead	[Not Available]	160	TUMOR FREE	7th	T2	NX	[Not Available]	Stage II	No Extranodal Extension	G2	NO	NO	[Not Available]	[Not Available]	2	1939	[Not Available]	[Not Available]	YES	7	3	[Not Available]	[Not Available]	[Not Available]	[Not Available]	80	M0	N0
TCGA-CV-7102	Head & Neck Squamous Cell Carcinoma	Floor of mouth	[Not Available]	NO	YES	FEMALE	-27805	WHITE	NOT HISPANIC OR LATINO	No	No	YES	Modified Radical Neck Dissection	Modified Radical Neck Dissection	YES	24	3	0	Negative	[Not Available]	Dead	[Not Available]	56	[Not Available]	7th	T3	N2	[Not Available]	Stage IVA	[Not Available]	G3	YES	NO	[Not Available]	[Not Available]	4	1945	1992	[Not Available]	YES	7	1	[Not Available]	[Not Available]	[Not Available]	[Not Available]	76	M0	N1
TCGA-CV-7104	Head & Neck Squamous Cell Carcinoma	Oral Tongue	[Not Available]	NO	YES	FEMALE	-22349	WHITE	NOT HISPANIC OR LATINO	No	No	YES	Modified Radical Neck Dissection	[Not Available]	YES	30	8	[Not Available]	Negative	[Not Available]	Dead	[Not Available]	393	TUMOR FREE	7th	T2	N2b	[Not Available]	Stage IVA	No Extranodal Extension	G2	YES	YES	[Not Available]	[Not Available]	1	[Not Available]	[Not Available]	[Not Available]	NO	[Not Available]	[Not Available]	[Not Available]	[Not Available]	[Not Available]	[Not Available]	61	M0	N2
TCGA-CV-7235	Head & Neck Squamous Cell Carcinoma	Floor of mouth	[Not Available]	NO	YES	MALE	-24800	WHITE	NOT HISPANIC OR LATINO	No	No	YES	Functional (Limited) Neck Dissection	Functional (Limited) Neck Dissection	YES	64	[Not Available]	[Not Available]	Positive	[Not Available]	Alive	1724	[Not Applicable]	TUMOR FREE	7th	T2	N0	[Not Available]	Stage II	[Not Available]	G3	YES	NO	[Not Available]	[Not Available]	3	1952	1991	97.5	YES	7	4	[Not Available]	[Not Available]	[Not Available]	[Not Available]	67	M0	N0
TCGA-CV-7236	Head & Neck Squamous Cell Carcinoma	Oral Tongue	Left	NO	YES	FEMALE	-28250	WHITE	NOT HISPANIC OR LATINO	No	No	YES	Functional (Limited) Neck Dissection	Functional (Limited) Neck Dissection	YES	34	6	0	Negative	[Not Available]	Dead	[Not Available]	144	TUMOR FREE	7th	T3	N2c	[Not Available]	Stage IVA	No Extranodal Extension	G3	YES	YES	[Not Available]	[Not Available]	[Not Available]	[Not Available]	[Not Available]	[Not Available]	NO	[Not Available]	[Not Available]	[Not Available]	[Not Available]	[Not Available]	[Not Available]	77	M0	N2c
TCGA-CV-7238	Head & Neck Squamous Cell Carcinoma	Oral Tongue	Left	NO	YES	FEMALE	-25471	WHITE	NOT HISPANIC OR LATINO	No	No	YES	Functional (Limited) Neck Dissection	[Not Available]	YES	73	[Not Available]	[Not Available]	Negative	[Not Available]	Alive	1444	[Not Applicable]	TUMOR FREE	7th	T2	N0	[Not Available]	Stage II	[Not Available]	G2	NO	YES	[Not Available]	[Not Available]	1	[Not Available]	[Not Available]	[Not Available]	NO	[Not Available]	[Not Available]	[Not Available]	[Not Available]	[Not Available]	[Not Available]	69	M0	N0
TCGA-CV-7242	Head & Neck Squamous Cell Carcinoma	Larynx	[Not Available]	NO	YES	FEMALE	-22136	WHITE	NOT HISPANIC OR LATINO	No	No	YES	Functional (Limited) Neck Dissection	Functional (Limited) Neck Dissection	YES	43	0	0	Negative	[Not Available]	Alive	1095	[Not Applicable]	TUMOR FREE	7th	T2	N0	[Not Available]	Stage II	[Not Available]	G2	NO	NO	[Not Available]	[Not Available]	3	1971	[Not Available]	40	YES	7	5	[Not Available]	[Not Available]	[Not Available]	[Not Available]	60	M0	N0
TCGA-CV-7243	Head & Neck Squamous Cell Carcinoma	Oral Tongue	Right	NO	YES	MALE	-18466	WHITE	NOT HISPANIC OR LATINO	No	No	YES	[Not Available]	Functional (Limited) Neck Dissection	YES	26	1	0	Negative	[Not Available]	Alive	954	[Not Applicable]	TUMOR FREE	7th	T2	N1	[Not Available]	Stage III	[Not Available]	G2	NO	NO	[Not Available]	[Not Available]	1	[Not Available]	[Not Available]	[Not Available]	YES	7	1	[Not Available]	[Not Available]	[Not Available]	[Not Available]	50	M0	N0
TCGA-CV-7245	Head & Neck Squamous Cell Carcinoma	Larynx	Left	NO	YES	MALE	-22646	WHITE	HISPANIC OR LATINO	No	No	YES	Functional (Limited) Neck Dissection	Functional (Limited) Neck Dissection	YES	46	0	0	Negative	[Not Available]	Alive	797	[Not Applicable]	TUMOR FREE	7th	T4a	N0	[Not Available]	Stage IVA	[Not Available]	G2	NO	NO	[Not Available]	[Not Available]	4	1966	2006	60	NO	[Not Available]	[Not Available]	[Not Available]	[Not Available]	[Not Available]	[Not Available]	62	M0	N0
TCGA-CV-7247	Head & Neck Squamous Cell Carcinoma	Larynx	[Not Available]	NO	YES	MALE	-20433	WHITE	NOT HISPANIC OR LATINO	No	No	YES	Functional (Limited) Neck Dissection	Functional (Limited) Neck Dissection	YES	9	[Not Available]	[Not Available]	Negative	[Not Available]	Dead	[Not Available]	577	WITH TUMOR	7th	T3	N0	[Not Available]	Stage III	[Not Available]	G2	YES	NO	[Not Available]	[Not Available]	1	[Not Available]	[Not Available]	[Not Available]	NO	[Not Available]	[Not Available]	[Not Available]	[Not Available]	[Not Available]	[Not Available]	55	M0	N0
TCGA-CV-7248	Head & Neck Squamous Cell Carcinoma	Larynx	[Not Available]	NO	YES	FEMALE	-23082	BLACK OR AFRICAN AMERICAN	NOT HISPANIC OR LATINO	No	No	YES	Modified Radical Neck Dissection	Modified Radical Neck Dissection	YES	24	4	0	Negative	[Not Available]	Dead	[Not Available]	521	TUMOR FREE	7th	T4a	N2c	[Not Available]	Stage IVA	Microscopic Extension	G2	YES	YES	[Not Available]	[Not Available]	2	1967	[Not Available]	30	NO	[Not Available]	[Not Available]	[Not Available]	[Not Available]	[Not Available]	[Not Available]	63	M0	N2b
TCGA-CV-7250	Head & Neck Squamous Cell Carcinoma	Larynx	[Not Available]	YES	NO	MALE	-23489	WHITE	NOT HISPANIC OR LATINO	No	No	YES	Modified Radical Neck Dissection	Modified Radical Neck Dissection	YES	48	[Not Available]	[Not Available]	Negative	[Not Available]	Dead	[Not Available]	2900	TUMOR FREE	7th	T4a	N0	[Not Available]	Stage IVA	[Not Available]	G1	NO	YES	[Not Available]	[Not Available]	3	1960	[Not Available]	60	YES	[Not Available]	[Not Available]	[Not Available]	[Not Available]	[Not Available]	[Not Available]	64	M0	N0
TCGA-CV-7252	Head & Neck Squamous Cell Carcinoma	Oral Cavity	[Not Available]	NO	YES	FEMALE	-22934	BLACK OR AFRICAN AMERICAN	NOT HISPANIC OR LATINO	No	No	YES	Modified Radical Neck Dissection	[Not Available]	YES	34	0	0	Positive	[Not Available]	Dead	[Not Available]	151	WITH TUMOR	7th	T4a	N0	[Not Available]	Stage IVA	[Not Available]	G2	NO	YES	[Not Available]	[Not Available]	1	[Not Available]	[Not Available]	[Not Available]	NO	[Not Available]	[Not Available]	[Not Available]	[Not Available]	[Not Available]	[Not Available]	62	M0	N0
TCGA-CV-7253	Head & Neck Squamous Cell Carcinoma	Oral Cavity	[Not Available]	NO	YES	MALE	-21473	BLACK OR AFRICAN AMERICAN	NOT HISPANIC OR LATINO	No	No	NO	[Not Available]	[Not Available]	NO	[Not Available]	[Not Available]	[Not Available]	Positive	[Not Available]	Dead	[Not Available]	361	WITH TUMOR	7th	T4a	N0	[Not Available]	Stage IVA	[Not Available]	G2	NO	NO	[Not Available]	[Not Available]	[Not Available]	[Not Available]	[Not Available]	[Not Available]	[Not Available]	[Not Available]	[Not Available]	[Not Available]	[Not Available]	[Not Available]	[Not Available]	58	M0	N0
TCGA-CV-7254	Head & Neck Squamous Cell Carcinoma	Oral Cavity	Right	NO	YES	MALE	-20306	WHITE	NOT HISPANIC OR LATINO	No	No	NO	[Not Available]	[Not Available]	NO	0	0	0	Positive	[Not Available]	Dead	[Not Available]	1459	WITH TUMOR	7th	T2	NX	[Not Available]	Stage II	[Not Available]	G3	YES	NO	[Not Available]	[Not Available]	4	1976	1996	40	YES	7	6	[Not Available]	[Not Available]	[Not Available]	[Not Available]	55	M0	N0
TCGA-CV-7255	Head & Neck Squamous Cell Carcinoma	Oral Tongue	[Not Available]	NO	YES	FEMALE	-11931	WHITE	NOT HISPANIC OR LATINO	No	No	NO	[Not Available]	[Not Available]	NO	[Not Available]	[Not Available]	[Not Available]	Negative	[Not Available]	Dead	[Not Available]	64	WITH TUMOR	7th	T4a	N0	[Not Available]	Stage IVA	[Not Available]	G2	NO	YES	[Not Available]	[Not Available]	1	[Not Available]	[Not Available]	[Not Available]	YES	[Not Available]	[Not Available]	[Not Available]	[Not Available]	[Not Available]	[Not Available]	32	M0	N0
TCGA-CV-7261	Head & Neck Squamous Cell Carcinoma	Larynx	[Not Available]	NO	YES	MALE	-20992	WHITE	NOT HISPANIC OR LATINO	No	No	YES	[Not Available]	Functional (Limited) Neck Dissection	YES	17	0	0	Negative	[Not Available]	Alive	1099	[Not Applicable]	TUMOR FREE	7th	T4a	N0	[Not Available]	Stage IVA	[Not Available]	G2	NO	NO	[Not Available]	[Not Available]	2	1967	[Not Available]	41	NO	[Not Available]	[Not Available]	[Not Available]	[Not Available]	[Not Available]	[Not Available]	57	M0	N0
TCGA-CV-7263	Head & Neck Squamous Cell Carcinoma	Oral Cavity	[Not Available]	NO	YES	MALE	-23513	BLACK OR AFRICAN AMERICAN	[Not Available]	No	No	[Not Available]	[Not Available]	[Not Available]	[Not Available]	[Not Available]	[Not Available]	[Not Available]	Positive	[Not Available]	Dead	[Not Available]	560	WITH TUMOR	7th	T2	NX	[Not Available]	Stage II	[Not Available]	G1	NO	NO	[Not Available]	[Not Available]	3	[Not Available]	[Not Available]	60	NO	[Not Available]	[Not Available]	[Not Available]	[Not Available]	[Not Available]	[Not Available]	64	M0	NX
TCGA-CV-7407	Head & Neck Squamous Cell Carcinoma	Floor of mouth	Right	NO	YES	FEMALE	-24475	WHITE	NOT HISPANIC OR LATINO	No	No	NO	[Not Available]	[Not Available]	[Not Available]	[Not Available]	[Not Available]	[Not Available]	Negative	[Not Available]	Dead	[Not Available]	1081	[Not Available]	7th	T2	NX	[Not Available]	Stage II	No Extranodal Extension	G2	[Not Available]	YES	[Not Available]	[Not Available]	1	[Not Available]	[Not Available]	[Not Available]	NO	[Not Available]	[Not Available]	[Not Available]	[Not Available]	[Not Available]	[Not Available]	67	M0	N0
TCGA-CV-7413	Head & Neck Squamous Cell Carcinoma	Oral Cavity	Right	NO	YES	FEMALE	-27231	WHITE	NOT HISPANIC OR LATINO	No	No	NO	[Not Available]	[Not Available]	[Not Available]	[Not Available]	[Not Available]	[Not Available]	Negative	[Not Available]	Dead	[Not Available]	294	[Not Available]	7th	T2	N0	[Not Available]	Stage II	No Extranodal Extension	G2	NO	NO	[Not Available]	[Not Available]	[Not Available]	[Not Available]	[Not Available]	[Not Available]	NO	[Not Available]	[Not Available]	[Not Available]	[Not Available]	[Not Available]	[Not Available]	74	M0	N0
TCGA-CV-7414	Head & Neck Squamous Cell Carcinoma	Oral Cavity	Left	NO	YES	MALE	-28603	WHITE	NOT HISPANIC OR LATINO	No	No	YES	Radical Neck Dissection	[Not Available]	YES	21	10	[Not Available]	Negative	[Not Available]	Dead	[Not Available]	14	[Not Available]	7th	T4a	N2b	[Not Available]	Stage IVA	Microscopic Extension	G2	YES	YES	[Not Available]	[Not Available]	3	[Not Available]	1965	[Not Available]	NO	[Not Available]	[Not Available]	[Not Available]	[Not Available]	[Not Available]	[Not Available]	78	M0	N1
TCGA-CV-7416	Head & Neck Squamous Cell Carcinoma	Oral Cavity	Left	NO	YES	FEMALE	-10936	WHITE	NOT HISPANIC OR LATINO	No	Yes	YES	Radical Neck Dissection	Modified Radical Neck Dissection	YES	[Not Available]	[Not Available]	[Not Available]	Negative	[Not Available]	Dead	[Not Available]	763	[Not Available]	7th	T4a	[Not Available]	[Not Available]	Stage IVA	Gross Extension	GX	[Not Available]	NO	[Not Available]	[Not Available]	1	[Not Available]	[Not Available]	[Not Available]	[Not Available]	[Not Available]	[Not Available]	[Not Available]	[Not Available]	[Not Available]	[Not Available]	29	M0	N0
TCGA-CV-7424	Head & Neck Squamous Cell Carcinoma	Larynx	Right	NO	YES	MALE	-24775	ASIAN	NOT HISPANIC OR LATINO	No	No	YES	Modified Radical Neck Dissection	Radical Neck Dissection	YES	4	1	0	Close	[Not Available]	Dead	[Not Available]	453	WITH TUMOR	7th	T3	N2b	[Not Available]	Stage IVA	Gross Extension	G2	[Not Available]	YES	[Not Available]	[Not Available]	4	1947	1997	50	NO	[Not Available]	[Not Available]	[Not Available]	[Not Available]	[Not Available]	[Not Available]	67	M0	N2a
TCGA-CV-7429	Head & Neck Squamous Cell Carcinoma	Oral Cavity	Right	NO	YES	MALE	-20188	WHITE	NOT HISPANIC OR LATINO	No	No	YES	[Not Available]	Functional (Limited) Neck Dissection	YES	24	14	[Not Available]	Negative	[Not Available]	Dead	[Not Available]	107	WITH TUMOR	7th	T4a	N2b	[Not Available]	Stage IVA	Microscopic Extension	G3	[Not Available]	YES	[Not Available]	[Not Available]	4	[Not Available]	[Not Available]	[Not Available]	YES	[Not Available]	[Not Available]	[Not Available]	[Not Available]	[Not Available]	[Not Available]	55	M0	N0
TCGA-CV-7430	Head & Neck Squamous Cell Carcinoma	Larynx	Left	NO	YES	MALE	-20763	WHITE	NOT HISPANIC OR LATINO	No	No	YES	[Not Available]	Functional (Limited) Neck Dissection	YES	10	0	[Not Available]	Positive	[Not Available]	Dead	[Not Available]	495	WITH TUMOR	7th	T4a	N0	[Not Available]	Stage IVA	[Not Available]	G2	YES	YES	[Not Available]	[Not Available]	4	1972	1992	40	NO	[Not Available]	[Not Available]	[Not Available]	[Not Available]	[Not Available]	[Not Available]	56	M0	N0
TCGA-CV-7432	Head & Neck Squamous Cell Carcinoma	Oral Cavity	Left	NO	YES	MALE	-28875	WHITE	NOT HISPANIC OR LATINO	No	No	YES	Functional (Limited) Neck Dissection	[Not Available]	YES	20	0	[Not Available]	Negative	[Not Available]	Dead	[Not Available]	2570	[Not Available]	7th	T2	N0	[Not Available]	Stage II	[Not Available]	G1	[Not Available]	YES	[Not Available]	[Not Available]	4	1937	1998	61	NO	[Not Available]	[Not Available]	[Not Available]	[Not Available]	[Not Available]	[Not Available]	79	M0	N1
TCGA-CV-7434	Head & Neck Squamous Cell Carcinoma	Oral Cavity	Left	NO	YES	MALE	-23465	WHITE	NOT HISPANIC OR LATINO	No	No	YES	[Not Available]	Functional (Limited) Neck Dissection	YES	1	1	[Not Available]	Negative	[Not Available]	Dead	[Not Available]	218	[Not Available]	7th	T4a	N1	[Not Available]	Stage IVA	Microscopic Extension	G2	[Not Available]	YES	[Not Available]	[Not Available]	4	1958	1998	80	YES	7	1	[Not Available]	[Not Available]	[Not Available]	[Not Available]	64	M0	N0
TCGA-CV-7435	Head & Neck Squamous Cell Carcinoma	Oral Cavity	Midline	NO	YES	FEMALE	-21049	WHITE	NOT HISPANIC OR LATINO	No	No	YES	Functional (Limited) Neck Dissection	Functional (Limited) Neck Dissection	YES	22	02	[Not Available]	Negative	[Not Available]	Alive	4335	[Not Applicable]	TUMOR FREE	7th	T3	N2b	[Not Available]	Stage IVA	No Extranodal Extension	G2	YES	YES	[Not Available]	[Not Available]	2	1959	[Not Available]	[Not Available]	NO	[Not Available]	[Not Available]	[Not Available]	[Not Available]	[Not Available]	[Not Available]	57	M0	N1
TCGA-CV-7437	Head & Neck Squamous Cell Carcinoma	Larynx	Right	NO	YES	MALE	-28221	[Not Available]	[Not Available]	No	Yes	NO	[Not Available]	[Not Available]	[Not Available]	[Not Available]	[Not Available]	[Not Available]	Negative	[Not Available]	Dead	[Not Available]	506	WITH TUMOR	7th	T2	NX	[Not Available]	Stage II	[Not Available]	GX	YES	YES	[Not Available]	[Not Available]	1	[Not Available]	[Not Available]	[Not Available]	NO	[Not Available]	[Not Available]	[Not Available]	[Not Available]	[Not Available]	[Not Available]	77	M0	N0
TCGA-CV-7438	Head & Neck Squamous Cell Carcinoma	Oral Tongue	Left	NO	YES	FEMALE	-32021	WHITE	NOT HISPANIC OR LATINO	No	No	NO	[Not Available]	[Not Available]	[Not Available]	[Not Available]	[Not Available]	[Not Available]	Close	[Not Available]	Dead	[Not Available]	194	WITH TUMOR	7th	T1	NX	[Not Available]	Stage I	[Not Available]	G3	YES	YES	[Not Available]	[Not Available]	1	[Not Available]	[Not Available]	[Not Available]	NO	[Not Available]	[Not Available]	[Not Available]	[Not Available]	[Not Available]	[Not Available]	87	M0	N0
TCGA-CV-7440	Head & Neck Squamous Cell Carcinoma	Larynx	Midline	NO	YES	MALE	-13992	WHITE	NOT HISPANIC OR LATINO	No	Yes	NO	[Not Available]	[Not Available]	NO	[Not Available]	[Not Available]	[Not Available]	Negative	[Not Available]	Dead	[Not Available]	675	[Not Available]	7th	T2	NX	[Not Available]	Stage II	[Not Available]	GX	YES	YES	[Not Available]	[Not Available]	2	1981	[Not Available]	21	NO	[Not Available]	[Not Available]	[Not Available]	[Not Available]	[Not Available]	[Not Available]	38	M0	N0
TCGA-CV-7446	Head & Neck Squamous Cell Carcinoma	Oral Tongue	Left	NO	YES	MALE	-24170	WHITE	NOT HISPANIC OR LATINO	No	No	YES	Modified Radical Neck Dissection	Modified Radical Neck Dissection	YES	2	2	0	Negative	[Not Available]	Dead	[Not Available]	1093	WITH TUMOR	7th	T2	N2b	[Not Available]	Stage IVA	No Extranodal Extension	G2	[Not Available]	YES	[Not Available]	[Not Available]	2	1958	[Not Available]	86	YES	6	1	[Not Available]	[Not Available]	[Not Available]	[Not Available]	66	M0	N0
TCGA-CV-7568	Head & Neck Squamous Cell Carcinoma	Oral Cavity	Midline	NO	YES	FEMALE	-17670	WHITE	NOT HISPANIC OR LATINO	No	Yes	NO	[Not Available]	[Not Available]	NO	[Not Available]	[Not Available]	[Not Available]	Negative	[Not Available]	Dead	[Not Available]	927	[Not Available]	7th	T4a	NX	[Not Available]	Stage IVA	[Not Available]	GX	YES	YES	[Not Available]	[Not Available]	4	1961	1996	35	NO	[Not Available]	[Not Available]	[Not Available]	[Not Available]	[Not Available]	[Not Available]	48	M0	N0
TCGA-CV-A464	Head & Neck Squamous Cell Carcinoma	Buccal Mucosa	Left	NO	YES	MALE	-17669	WHITE	NOT HISPANIC OR LATINO	No	No	YES	Functional (Limited) Neck Dissection	[Not Available]	YES	37	0	0	Positive	[Not Available]	Alive	1722	[Not Applicable]	TUMOR FREE	6th	T3	N0	M0	Stage III	No Extranodal Extension	G2	[Not Available]	YES	[Not Available]	[Not Available]	4	1978	2001	21	YES	[Not Available]	[Not Available]	NO	NO	Complete Remission/Response	YES	48	M0	N0
TCGA-CV-A468	Head & Neck Squamous Cell Carcinoma	Lip	[Not Available]	NO	YES	MALE	-15372	[Not Available]	HISPANIC OR LATINO	No	No	YES	Functional (Limited) Neck Dissection	[Not Available]	YES	34	2	0	Negative	[Not Available]	Dead	[Not Available]	464	TUMOR FREE	5th	T4a	N2a	M0	Stage IVA	Microscopic Extension	G2	[Not Available]	YES	[Not Available]	[Not Available]	2	1977	[Not Available]	25	YES	[Not Available]	[Not Available]	YES	NO	Complete Remission/Response	NO	42	M0	N2b
TCGA-CX-7082	Head & Neck Squamous Cell Carcinoma	Oral Cavity	Right	NO	YES	MALE	-30174	WHITE	NOT HISPANIC OR LATINO	Yes	No	YES	[Not Available]	Functional (Limited) Neck Dissection	YES	15	2	[Not Available]	Close	[Not Available]	Dead	[Not Available]	11	TUMOR FREE	7th	T2	N2b	[Not Available]	Stage IVA	Gross Extension	G2	NO	NO	[Not Available]	[Not Available]	4	[Not Available]	2003	50	YES	0	0	[Not Available]	[Not Available]	[Not Available]	[Not Available]	82	M0	N0
TCGA-CX-7085	Head & Neck Squamous Cell Carcinoma	Oral Tongue	Right	NO	YES	FEMALE	-28221	WHITE	NOT HISPANIC OR LATINO	No	No	YES	[Not Available]	Functional (Limited) Neck Dissection	YES	25	0	[Not Available]	Close	[Not Available]	Alive	15	[Not Applicable]	TUMOR FREE	7th	T1	N0	[Not Available]	Stage I	No Extranodal Extension	G2	NO	YES	[Not Available]	[Not Available]	3	[Not Available]	1980	3	YES	0	0	[Not Available]	[Not Available]	[Not Available]	[Not Available]	77	M0	N0
TCGA-CX-7086	Head & Neck Squamous Cell Carcinoma	Floor of mouth	Midline	NO	YES	MALE	-19434	BLACK OR AFRICAN AMERICAN	NOT HISPANIC OR LATINO	No	No	YES	Modified Radical Neck Dissection	Modified Radical Neck Dissection	YES	64	1	[Not Available]	Negative	[Not Available]	Alive	237	[Not Applicable]	TUMOR FREE	7th	T3	N1	[Not Available]	Stage III	[Not Available]	G2	YES	NO	[Not Available]	[Not Available]	2	1976	[Not Available]	35	YES	7	7	[Not Available]	[Not Available]	[Not Available]	[Not Available]	53	M0	N2c
TCGA-CX-7219	Head & Neck Squamous Cell Carcinoma	Floor of mouth	Midline	NO	YES	MALE	-17222	BLACK OR AFRICAN AMERICAN	NOT HISPANIC OR LATINO	Yes	No	YES	Modified Radical Neck Dissection	Modified Radical Neck Dissection	YES	76	14	[Not Available]	Close	[Not Available]	Alive	828	[Not Applicable]	TUMOR FREE	6th	T4a	N2c	[Not Available]	Stage IVA	Gross Extension	G2	YES	NO	[Not Available]	[Not Available]	2	1989	[Not Available]	20	YES	7	12	[Not Available]	[Not Available]	[Not Available]	[Not Available]	47	M0	N2c
TCGA-CX-A4AQ	Head & Neck Squamous Cell Carcinoma	Floor of mouth	Right	YES	NO	MALE	-20709	WHITE	NOT HISPANIC OR LATINO	No	No	YES	[Not Available]	Functional (Limited) Neck Dissection	YES	41	2	[Not Available]	Positive	[Unknown]	Alive	1555	[Not Applicable]	TUMOR FREE	6th	T2	N2b	M0	Stage IVA	No Extranodal Extension	G3	YES	NO	[Not Evaluated]	[Not Evaluated]	4	[Not Available]	2005	75	YES	7	1	YES	[Unknown]	Complete Remission/Response	NO	56	M0	N2a
TCGA-D6-8568	Head & Neck Squamous Cell Carcinoma	Larynx	Left	YES	NO	MALE	-22796	WHITE	NOT HISPANIC OR LATINO	No	No	YES	Functional (Limited) Neck Dissection	Functional (Limited) Neck Dissection	YES	3	0	0	Negative	[Not Available]	Alive	106	[Not Applicable]	WITH TUMOR	7th	T2	N0	M0	Stage II	No Extranodal Extension	G2	NO	YES	[Not Evaluated]	[Not Evaluated]	2	1969	[Not Available]	43	YES	2	5	NO	NO	Stable Disease	NO	62	M0	N0
TCGA-D6-8569	Head & Neck Squamous Cell Carcinoma	Oral Tongue	Midline	YES	NO	MALE	-19212	WHITE	NOT HISPANIC OR LATINO	No	No	YES	Functional (Limited) Neck Dissection	Functional (Limited) Neck Dissection	YES	7	0	0	Negative	[Not Evaluated]	Alive	128	[Not Applicable]	TUMOR FREE	7th	T2	N0	M0	Stage II	No Extranodal Extension	G2	NO	NO	[Not Evaluated]	[Not Evaluated]	4	1979	2012	43	NO	[Not Available]	[Not Available]	NO	NO	Stable Disease	NO	52	M0	N0
TCGA-D6-A4Z9	Head & Neck Squamous Cell Carcinoma	Oral Tongue	Left	YES	NO	MALE	-21659	WHITE	NOT HISPANIC OR LATINO	No	No	YES	Modified Radical Neck Dissection	[Not Available]	YES	10	1	[Not Available]	Negative	[Not Evaluated]	Alive	112	[Not Applicable]	TUMOR FREE	7th	T2	N2	M0	Stage IVA	No Extranodal Extension	G2	NO	NO	[Not Evaluated]	[Not Evaluated]	3	1973	[Not Available]	39	NO	[Not Available]	[Not Available]	NO	NO	Complete Remission/Response	NO	59	M0	N2
TCGA-D6-A4ZB	Head & Neck Squamous Cell Carcinoma	Oral Tongue	Right	YES	NO	MALE	-22455	WHITE	NOT HISPANIC OR LATINO	No	No	YES	Functional (Limited) Neck Dissection	Functional (Limited) Neck Dissection	YES	15	0	[Not Available]	Negative	[Not Evaluated]	Alive	104	[Not Applicable]	TUMOR FREE	7th	T3	N0	M0	Stage III	No Extranodal Extension	G2	NO	NO	[Not Evaluated]	[Not Evaluated]	2	1971	[Not Available]	41	NO	[Not Available]	[Not Available]	NO	NO	Complete Remission/Response	NO	61	M0	N0
TCGA-D6-A6EK	Head & Neck Squamous Cell Carcinoma	Larynx	Right	YES	NO	MALE	-24558	WHITE	NOT HISPANIC OR LATINO	No	No	YES	[Not Available]	Modified Radical Neck Dissection	YES	3	1	[Not Available]	Negative	[Not Evaluated]	Alive	483	[Not Applicable]	WITH TUMOR	7th	T2	N1	M0	Stage III	No Extranodal Extension	G1	NO	NO	[Not Evaluated]	[Not Evaluated]	4	1965	2013	72	NO	[Not Available]	[Not Available]	YES	YES	Partial Remission/Response	NO	67	M0	N1
TCGA-D6-A6EM	Head & Neck Squamous Cell Carcinoma	Oral Tongue	Left	YES	NO	FEMALE	-23865	WHITE	NOT HISPANIC OR LATINO	No	No	YES	Modified Radical Neck Dissection	[Not Available]	YES	17	1	0	Negative	[Not Evaluated]	Alive	232	[Not Applicable]	WITH TUMOR	7th	T2	N1	M0	Stage III	No Extranodal Extension	G2	NO	NO	[Not Evaluated]	[Not Evaluated]	1	[Not Available]	[Not Available]	[Not Available]	NO	[Not Available]	[Not Available]	YES	NO	Complete Remission/Response	YES	65	M0	N1
TCGA-D6-A6EN	Head & Neck Squamous Cell Carcinoma	Buccal Mucosa	Left	YES	NO	MALE	-26294	WHITE	NOT HISPANIC OR LATINO	No	No	YES	Modified Radical Neck Dissection	[Not Available]	YES	15	1	0	Negative	[Not Evaluated]	Alive	439	[Not Applicable]	TUMOR FREE	7th	T2	N1	M0	Stage III	No Extranodal Extension	G3	YES	NO	[Not Evaluated]	[Not Evaluated]	5	[Not Available]	[Not Available]	[Not Available]	NO	[Not Available]	[Not Available]	YES	NO	Complete Remission/Response	NO	71	M0	N0
TCGA-D6-A6EO	Head & Neck Squamous Cell Carcinoma	Floor of mouth	Left	YES	NO	MALE	-16185	WHITE	NOT HISPANIC OR LATINO	No	No	YES	Modified Radical Neck Dissection	Modified Radical Neck Dissection	YES	9	0	0	Negative	[Not Evaluated]	Alive	429	[Not Applicable]	TUMOR FREE	7th	T4a	N0	M0	Stage IVA	Gross Extension	G2	NO	NO	[Not Evaluated]	[Not Evaluated]	5	[Not Available]	[Not Available]	[Not Available]	NO	[Not Available]	[Not Available]	YES	NO	Stable Disease	NO	44	M0	N0
TCGA-D6-A6EP	Head & Neck Squamous Cell Carcinoma	Hypopharynx	Midline	YES	NO	MALE	-22674	WHITE	NOT HISPANIC OR LATINO	No	No	YES	Functional (Limited) Neck Dissection	[Not Available]	YES	4	0	0	Negative	[Not Evaluated]	Alive	424	[Not Applicable]	TUMOR FREE	7th	T3	N0	M0	Stage III	No Extranodal Extension	G3	NO	NO	[Not Evaluated]	[Not Evaluated]	3	1970	2013	40	NO	[Not Available]	[Not Available]	NO	NO	Complete Remission/Response	NO	62	M0	N0
TCGA-D6-A6EQ	Head & Neck Squamous Cell Carcinoma	Larynx	Left	YES	NO	MALE	-20876	WHITE	NOT HISPANIC OR LATINO	No	No	YES	Modified Radical Neck Dissection	[Not Available]	YES	20	0	1	Negative	[Not Evaluated]	Alive	368	[Not Applicable]	TUMOR FREE	7th	T4a	N1	M0	Stage IVA	No Extranodal Extension	G3	NO	NO	[Not Evaluated]	[Not Evaluated]	1	[Not Available]	[Not Available]	[Not Available]	NO	[Not Available]	[Not Available]	YES	NO	Complete Remission/Response	NO	57	M0	N1
TCGA-D6-A6ES	Head & Neck Squamous Cell Carcinoma	Larynx	Left	YES	NO	MALE	-18408	WHITE	NOT HISPANIC OR LATINO	No	No	YES	Modified Radical Neck Dissection	Modified Radical Neck Dissection	YES	13	0	0	Negative	[Not Evaluated]	Alive	24	[Not Applicable]	TUMOR FREE	7th	T4a	N0	M0	Stage IVA	No Extranodal Extension	G2	NO	NO	[Not Evaluated]	[Not Evaluated]	[Unknown]	[Not Available]	[Not Available]	[Not Available]	NO	[Not Available]	[Not Available]	YES	NO	Complete Remission/Response	NO	50	M0	N1
TCGA-D6-A74Q	Head & Neck Squamous Cell Carcinoma	Larynx	Midline	YES	NO	MALE	-24702	WHITE	NOT HISPANIC OR LATINO	No	No	YES	[Not Available]	Functional (Limited) Neck Dissection	YES	7	0	0	Negative	[Not Evaluated]	Alive	338	[Not Applicable]	TUMOR FREE	7th	T4a	N0	M0	Stage IVA	No Extranodal Extension	G3	NO	NO	[Not Evaluated]	[Not Evaluated]	4	1964	2013	[Not Available]	NO	[Not Available]	[Not Available]	YES	NO	Complete Remission/Response	NO	67	M0	N0
TCGA-DQ-5624	Head & Neck Squamous Cell Carcinoma	Oral Tongue	Right	NO	YES	FEMALE	-15867	WHITE	NOT HISPANIC OR LATINO	No	No	YES	[Not Available]	Functional (Limited) Neck Dissection	YES	24	01	[Not Available]	Negative	[Not Available]	Alive	1149	[Not Applicable]	[Not Available]	7th	TX	NX	[Not Available]	[Not Available]	Microscopic Extension	G2	NO	YES	[Not Available]	[Not Available]	1	[Not Available]	[Not Available]	[Not Available]	NO	[Not Available]	[Not Available]	[Not Available]	[Not Available]	[Not Available]	[Not Available]	43	M0	N1
TCGA-DQ-5625	Head & Neck Squamous Cell Carcinoma	Oral Tongue	Right	NO	YES	FEMALE	-19211	WHITE	NOT HISPANIC OR LATINO	No	No	YES	[Not Available]	Functional (Limited) Neck Dissection	YES	19	0	[Not Available]	Negative	[Not Available]	Alive	1058	[Not Applicable]	WITH TUMOR	6th	TX	NX	[Not Available]	[Not Available]	No Extranodal Extension	G2	NO	NO	[Not Available]	[Not Available]	2	1975	[Not Available]	33	YES	7	15	[Not Available]	[Not Available]	[Not Available]	[Not Available]	52	M0	N0
TCGA-DQ-5629	Head & Neck Squamous Cell Carcinoma	Larynx	Right	NO	YES	MALE	-23550	WHITE	NOT HISPANIC OR LATINO	Yes	Yes	YES	Functional (Limited) Neck Dissection	Functional (Limited) Neck Dissection	YES	47	02	[Not Available]	Negative	[Not Available]	Alive	516	[Not Applicable]	TUMOR FREE	6th	TX	NX	[Not Available]	[Not Available]	No Extranodal Extension	G2	NO	YES	Negative	[Not Available]	4	1959	2009	63	YES	4	3	[Not Available]	[Not Available]	[Not Available]	[Not Available]	64	M0	N2c
TCGA-DQ-5630	Head & Neck Squamous Cell Carcinoma	Oral Tongue	Right	NO	YES	MALE	-26855	WHITE	NOT HISPANIC OR LATINO	No	No	YES	[Not Available]	Functional (Limited) Neck Dissection	YES	49	01	[Not Available]	Negative	[Not Available]	Alive	477	[Not Applicable]	TUMOR FREE	6th	TX	NX	[Not Available]	[Not Available]	No Extranodal Extension	G2	NO	YES	[Not Available]	[Not Available]	3	1958	1963	5	YES	3	4	[Not Available]	[Not Available]	[Not Available]	[Not Available]	73	M0	N1
TCGA-DQ-5631	Head & Neck Squamous Cell Carcinoma	Oral Tongue	Left	NO	YES	MALE	-19172	WHITE	NOT HISPANIC OR LATINO	No	No	YES	Functional (Limited) Neck Dissection	[Not Available]	YES	20	1	[Not Available]	Negative	[Not Available]	Dead	548	548	WITH TUMOR	6th	TX	NX	[Not Available]	[Not Available]	Microscopic Extension	G3	YES	NO	[Not Available]	[Not Available]	4	1972	1995	23	YES	0	1	[Not Available]	[Not Available]	[Not Available]	[Not Available]	52	M0	N2b
TCGA-DQ-7588	Head & Neck Squamous Cell Carcinoma	Buccal Mucosa	Left	YES	NO	MALE	-24106	WHITE	NOT HISPANIC OR LATINO	Yes	No	YES	Functional (Limited) Neck Dissection	[Not Available]	YES	30	1	[Not Available]	Negative	[Not Available]	Dead	[Not Available]	427	WITH TUMOR	7th	TX	NX	[Not Available]	[Not Available]	No Extranodal Extension	G3	NO	NO	Negative	[Not Available]	4	1965	2010	45	YES	4	10	[Not Available]	[Not Available]	[Not Available]	[Not Available]	66	M0	N1
TCGA-DQ-7592	Head & Neck Squamous Cell Carcinoma	Oral Tongue	Left	YES	NO	MALE	-21041	AMERICAN INDIAN OR ALASKA NATIVE	NOT HISPANIC OR LATINO	No	No	YES	Functional (Limited) Neck Dissection	Functional (Limited) Neck Dissection	YES	42	3	[Not Available]	Negative	[Not Available]	Alive	299	[Not Applicable]	TUMOR FREE	7th	TX	NX	[Not Available]	[Not Available]	[Not Available]	G2	NO	YES	Negative	[Not Available]	2	1967	[Not Available]	68	YES	1	3	[Not Available]	[Not Available]	[Not Available]	[Not Available]	57	M0	N2b
TCGA-F7-7848	Head & Neck Squamous Cell Carcinoma	Larynx	Left	YES	NO	MALE	-17251	WHITE	NOT HISPANIC OR LATINO	No	No	YES	Functional (Limited) Neck Dissection	[Not Available]	YES	4	1	[Not Available]	Negative	[Not Available]	Alive	35	[Not Applicable]	TUMOR FREE	7th	T4a	N1	M0	Stage IVA	[Not Available]	G2	NO	NO	[Not Available]	[Not Available]	2	1985	[Not Available]	20	YES	1	1	[Not Available]	[Not Available]	[Not Available]	[Not Available]	47	M0	N1
TCGA-F7-8489	Head & Neck Squamous Cell Carcinoma	Floor of mouth	Midline	YES	NO	MALE	-17873	WHITE	NOT HISPANIC OR LATINO	No	No	YES	Functional (Limited) Neck Dissection	Functional (Limited) Neck Dissection	YES	8	[Not Available]	[Not Available]	Close	[Not Available]	Alive	14	[Not Applicable]	TUMOR FREE	7th	T2	N0	M0	Stage II	No Extranodal Extension	G1	NO	NO	[Unknown]	[Unknown]	2	1992	[Not Available]	300	NO	[Not Available]	[Not Available]	NO	NO	Complete Remission/Response	NO	48	M0	N0
TCGA-F7-A50G	Head & Neck Squamous Cell Carcinoma	Oral Tongue	Midline	YES	NO	MALE	-24285	WHITE	NOT HISPANIC OR LATINO	No	No	YES	Functional (Limited) Neck Dissection	Functional (Limited) Neck Dissection	YES	9	1	[Not Available]	Close	[Unknown]	Alive	15	[Not Applicable]	TUMOR FREE	7th	T3	N1	M0	Stage III	No Extranodal Extension	G1	NO	NO	[Not Evaluated]	[Not Evaluated]	2	1977	[Not Available]	27	NO	[Not Available]	[Not Available]	[Unknown]	[Unknown]	[Not Available]	[Unknown]	66	[Not Available]	[Not Available]
TCGA-F7-A50J	Head & Neck Squamous Cell Carcinoma	Oral Tongue	Right	YES	NO	FEMALE	-24758	WHITE	NOT HISPANIC OR LATINO	No	No	YES	[Not Available]	Modified Radical Neck Dissection	YES	10	0	[Not Available]	Close	[Unknown]	Alive	156	[Not Applicable]	TUMOR FREE	7th	T3	N0	M0	Stage III	No Extranodal Extension	G2	YES	YES	[Not Evaluated]	[Not Evaluated]	4	1960	2011	25.5	YES	1	0	[Unknown]	[Unknown]	[Not Available]	[Unknown]	67	[Not Available]	[Not Available]
TCGA-F7-A61V	Head & Neck Squamous Cell Carcinoma	Base of tongue	Left	YES	NO	MALE	-19857	WHITE	NOT HISPANIC OR LATINO	No	No	YES	Radical Neck Dissection	[Not Available]	YES	62	0	[Not Available]	Negative	[Not Available]	Alive	9	[Not Applicable]	TUMOR FREE	7th	T2	N0	M0	Stage II	No Extranodal Extension	G1	NO	NO	Negative	[Not Evaluated]	2	1974	[Not Available]	38	[Not Available]	[Not Available]	[Not Available]	[Unknown]	[Unknown]	[Unknown]	NO	54	MX	NX
TCGA-F7-A61W	Head & Neck Squamous Cell Carcinoma	Oral Tongue	Left	YES	NO	MALE	-18879	ASIAN	NOT HISPANIC OR LATINO	No	No	YES	Radical Neck Dissection	[Not Available]	YES	9	4	[Not Available]	Negative	[Not Evaluated]	Alive	14	[Not Applicable]	TUMOR FREE	7th	T2	N2b	M0	Stage IVA	Microscopic Extension	G2	YES	NO	[Not Evaluated]	[Not Evaluated]	2	1992	[Not Available]	20	YES	7	1	[Unknown]	[Unknown]	[Unknown]	NO	51	MX	NX
TCGA-F7-A623	Head & Neck Squamous Cell Carcinoma	Larynx	[Not Available]	YES	NO	MALE	-25592	WHITE	NOT HISPANIC OR LATINO	No	No	YES	Radical Neck Dissection	Radical Neck Dissection	YES	6	2	[Not Available]	Negative	[Not Evaluated]	Alive	6	[Not Applicable]	TUMOR FREE	7th	T1	N2b	M0	Stage IVA	[Not Available]	G1	NO	NO	[Not Evaluated]	[Not Evaluated]	2	1971	[Not Available]	42	YES	2	1	[Unknown]	[Unknown]	[Unknown]	NO	70	MX	NX
TCGA-F7-A624	Head & Neck Squamous Cell Carcinoma	Buccal Mucosa	[Not Available]	YES	NO	MALE	-26667	WHITE	NOT HISPANIC OR LATINO	No	No	NO	[Not Available]	[Not Available]	NO	[Not Available]	[Not Available]	[Not Available]	Negative	[Not Evaluated]	Alive	0	[Not Applicable]	TUMOR FREE	7th	T2	NX	M0	Stage II	[Not Available]	G3	NO	NO	[Not Evaluated]	[Not Evaluated]	1	[Not Available]	[Not Available]	[Not Available]	YES	1	1	[Unknown]	[Unknown]	[Unknown]	NO	73	MX	NX
TCGA-H7-7774	Head & Neck Squamous Cell Carcinoma	Oral Cavity	[Not Available]	YES	NO	FEMALE	-27519	WHITE	NOT HISPANIC OR LATINO	No	No	[Not Available]	[Not Available]	[Not Available]	YES	21	0	[Not Available]	[Not Available]	[Not Available]	Alive	30	[Not Applicable]	TUMOR FREE	7th	T4a	N0	[Not Available]	Stage IVA	No Extranodal Extension	G2	NO	NO	[Not Available]	[Not Available]	4	1956	2011	55	YES	0	0	[Not Available]	[Not Available]	[Not Available]	[Not Available]	75	M0	N0
TCGA-H7-8501	Head & Neck Squamous Cell Carcinoma	Buccal Mucosa	Right	YES	NO	MALE	-19808	WHITE	NOT HISPANIC OR LATINO	No	No	YES	[Not Available]	[Not Available]	YES	43	1	[Not Available]	Negative	[Not Evaluated]	Alive	58	[Not Applicable]	[Unknown]	7th	T4a	N1	M0	Stage IVA	No Extranodal Extension	GX	YES	YES	[Unknown]	[Unknown]	2	[Not Available]	[Not Available]	[Not Available]	YES	1	1	[Unknown]	[Unknown]	[Unknown]	NO	54	M0	N2a
TCGA-H7-8502	Head & Neck Squamous Cell Carcinoma	Oral Cavity	Right	YES	NO	MALE	-18286	WHITE	NOT HISPANIC OR LATINO	No	No	YES	[Not Available]	[Not Available]	YES	40	2	[Not Available]	Positive	[Unknown]	Alive	133	[Not Applicable]	[Unknown]	7th	T4a	N2b	M0	Stage IVA	[Not Available]	G2	YES	YES	[Unknown]	[Unknown]	2	1982	[Not Available]	40	YES	7	8	YES	YES	[Unknown]	NO	50	M0	N2b
TCGA-H7-A6C4	Head & Neck Squamous Cell Carcinoma	Oral Tongue	Left	YES	NO	FEMALE	-13137	WHITE	NOT HISPANIC OR LATINO	Yes, History of Prior Malignancy	No	YES	Modified Radical Neck Dissection	[Not Available]	YES	30	5	[Not Available]	Negative	[Not Evaluated]	Alive	414	[Not Applicable]	TUMOR FREE	7th	T2	N2b	M0	Stage IVA	Microscopic Extension	G2	YES	YES	Negative	[Not Evaluated]	2	1994	[Not Available]	9	YES	0	0	YES	YES	Complete Remission/Response	YES	35	M0	N1
TCGA-H7-A6C5	Head & Neck Squamous Cell Carcinoma	Larynx	Right	YES	NO	MALE	-23808	WHITE	NOT HISPANIC OR LATINO	Yes, History of Prior Malignancy	No	YES	[Not Available]	[Not Available]	YES	76	0	0	Negative	[Not Evaluated]	Alive	403	[Not Applicable]	TUMOR FREE	7th	T2	N0	M0	Stage II	No Extranodal Extension	G2	NO	NO	[Not Evaluated]	[Not Evaluated]	4	1952	2012	50	YES	[Not Available]	[Not Available]	YES	NO	Complete Remission/Response	NO	65	M0	N1
TCGA-H7-A76A	Head & Neck Squamous Cell Carcinoma	Tonsil	Right	YES	NO	MALE	-20946	WHITE	NOT HISPANIC OR LATINO	No	No	YES	[Not Available]	[Not Available]	YES	31	2	[Not Available]	[Not Available]	[Not Evaluated]	Alive	206	[Not Applicable]	TUMOR FREE	7th	TX	N2b	MX	[Not Available]	[Not Available]	G2	YES	NO	Positive	[Not Evaluated]	4	1989	1993	[Not Available]	YES	5	2	YES	NO	Complete Remission/Response	NO	57	M0	N2b
TCGA-HD-7753	Head & Neck Squamous Cell Carcinoma	Oropharynx	Left	YES	NO	MALE	-22774	BLACK OR AFRICAN AMERICAN	NOT HISPANIC OR LATINO	No	No	NO	[Not Available]	[Not Available]	NO	[Not Available]	[Not Available]	[Not Available]	Positive	[Not Available]	Alive	5	[Not Applicable]	WITH TUMOR	7th	T1	N0	[Not Available]	Stage I	[Not Available]	G2	NO	NO	[Not Available]	[Not Available]	2	[Not Available]	[Not Available]	40	YES	7	4	[Not Available]	[Not Available]	[Not Available]	[Not Available]	62	M0	N0
TCGA-HD-7754	Head & Neck Squamous Cell Carcinoma	Tonsil	Right	YES	NO	MALE	-25365	WHITE	NOT HISPANIC OR LATINO	No	No	YES	[Not Available]	Radical Neck Dissection	YES	23	4	0	Positive	[Not Available]	Alive	25	[Not Applicable]	WITH TUMOR	7th	T2	N2b	[Not Available]	Stage IVA	Microscopic Extension	G1	NO	YES	[Not Available]	[Not Available]	4	[Not Available]	1999	4	YES	7	4	[Not Available]	[Not Available]	[Not Available]	[Not Available]	69	M0	N2b
TCGA-HD-7917	Head & Neck Squamous Cell Carcinoma	Floor of mouth	Right	YES	NO	MALE	-22979	WHITE	NOT HISPANIC OR LATINO	No	No	YES	[Not Available]	Modified Radical Neck Dissection	YES	13	0	0	Negative	[Not Available]	Alive	37	[Not Applicable]	TUMOR FREE	7th	T2	N0	[Not Available]	Stage II	[Not Available]	G1	NO	NO	[Not Available]	[Not Available]	2	[Not Available]	[Not Available]	[Not Available]	YES	6	12	[Not Available]	[Not Available]	[Not Available]	[Not Available]	62	M0	N0
TCGA-HD-8224	Head & Neck Squamous Cell Carcinoma	Base of tongue	Midline	YES	NO	MALE	-23069	WHITE	NOT HISPANIC OR LATINO	No	No	YES	Radical Neck Dissection	Radical Neck Dissection	YES	57	0	23	Positive	[Not Available]	Alive	55	[Not Applicable]	WITH TUMOR	7th	T3	N2c	M0	Stage IVA	Gross Extension	G3	YES	YES	Negative	[Not Available]	1	[Not Available]	[Not Available]	[Not Available]	YES	7	5	[Not Available]	[Not Available]	[Not Available]	[Not Available]	63	M0	N0
TCGA-HD-8314	Head & Neck Squamous Cell Carcinoma Basaloid Type	Base of tongue	Left	YES	NO	MALE	-21517	WHITE	NOT HISPANIC OR LATINO	No	No	YES	Modified Radical Neck Dissection	[Not Available]	YES	44	1	[Not Available]	Close	[Not Evaluated]	Alive	44	[Not Applicable]	TUMOR FREE	7th	T1	N1	[Not Available]	Stage III	[Not Available]	G4	YES	NO	Positive	[Not Evaluated]	1	[Not Available]	[Not Available]	[Not Available]	NO	[Not Available]	[Not Available]	NO	NO	[Not Applicable]	NO	58	M0	N1
TCGA-HD-8635	Head & Neck Squamous Cell Carcinoma	Oral Tongue	Right	YES	NO	FEMALE	-22340	WHITE	NOT HISPANIC OR LATINO	Yes, History of Prior Malignancy	No	NO	[Not Available]	[Not Available]	YES	1	1	[Not Available]	Negative	[Unknown]	Alive	25	[Not Applicable]	[Unknown]	7th	T1	N1	MX	Stage III	No Extranodal Extension	G2	NO	NO	Negative	[Not Evaluated]	2	1976	[Not Available]	36	YES	1	4	[Unknown]	[Unknown]	[Not Applicable]	NO	61	M0	N1
TCGA-HD-A4C1	Head & Neck Squamous Cell Carcinoma	Buccal Mucosa	Left	YES	NO	FEMALE	-15096	BLACK OR AFRICAN AMERICAN	NOT HISPANIC OR LATINO	No	No	YES	Radical Neck Dissection	Radical Neck Dissection	YES	42	7	[Not Available]	Close	[Unknown]	Alive	11	[Not Applicable]	[Unknown]	7th	T4a	N2b	MX	Stage IVA	No Extranodal Extension	G1	NO	NO	Negative	[Not Evaluated]	1	[Not Available]	[Not Available]	[Not Available]	NO	[Not Available]	[Not Available]	[Unknown]	[Unknown]	[Not Applicable]	NO	41	M0	N2
TCGA-HD-A633	Head & Neck Squamous Cell Carcinoma	Oral Cavity	Left	YES	NO	MALE	-27057	WHITE	NOT HISPANIC OR LATINO	No	No	YES	Modified Radical Neck Dissection	[Not Available]	YES	39	0	[Not Available]	Negative	[Unknown]	Alive	49	[Not Applicable]	TUMOR FREE	7th	T4a	N0	MX	Stage IVA	No Extranodal Extension	G2	NO	NO	[Unknown]	[Unknown]	1	[Not Available]	[Not Available]	[Not Available]	YES	[Not Available]	[Not Available]	[Unknown]	[Unknown]	[Unknown]	NO	74	M0	N0
TCGA-HD-A634	Head & Neck Squamous Cell Carcinoma	Tonsil	Left	YES	NO	MALE	-20810	WHITE	NOT HISPANIC OR LATINO	No	No	YES	Modified Radical Neck Dissection	[Not Available]	YES	22	2	[Not Available]	Close	[Unknown]	Alive	10	[Not Applicable]	TUMOR FREE	7th	T3	N2b	MX	Stage IVA	Microscopic Extension	G3	YES	NO	Positive	[Not Evaluated]	2	1993	[Not Available]	40	YES	[Not Available]	[Not Available]	[Unknown]	[Unknown]	[Unknown]	NO	56	M0	N1
TCGA-HD-A6HZ	Head & Neck Squamous Cell Carcinoma	Oral Tongue	Right	YES	NO	FEMALE	-29045	WHITE	NOT HISPANIC OR LATINO	No	No	YES	[Not Available]	Modified Radical Neck Dissection	YES	11	1	[Not Available]	Close	[Unknown]	Alive	111	[Not Applicable]	TUMOR FREE	7th	T2	N1	MX	Stage III	No Extranodal Extension	G2	YES	NO	[Unknown]	[Unknown]	1	[Not Available]	[Not Available]	[Not Available]	NO	[Not Available]	[Not Available]	[Unknown]	[Unknown]	[Unknown]	NO	79	M0	N0
TCGA-HD-A6I0	Head & Neck Squamous Cell Carcinoma	Oral Cavity	Left	YES	NO	MALE	-20491	WHITE	NOT HISPANIC OR LATINO	No	No	YES	Modified Radical Neck Dissection	[Not Available]	YES	50	1	[Not Available]	Negative	[Unknown]	Alive	33	[Not Applicable]	TUMOR FREE	7th	T4a	N1	MX	Stage IVA	No Extranodal Extension	G1	NO	YES	[Unknown]	[Unknown]	3	1973	1988	15	YES	7	4	[Unknown]	[Unknown]	[Unknown]	NO	56	M0	NX
TCGA-IQ-7630	Head & Neck Squamous Cell Carcinoma	Oropharynx	Left	NO	YES	MALE	-18131	WHITE	HISPANIC OR LATINO	No	No	YES	Modified Radical Neck Dissection	[Not Available]	YES	27	0	[Not Available]	Negative	[Not Available]	Alive	160	[Not Applicable]	TUMOR FREE	7th	T2	N0	M0	Stage II	[Not Available]	G3	NO	NO	[Not Available]	[Not Available]	1	[Not Available]	[Not Available]	[Not Available]	NO	[Not Available]	[Not Available]	[Not Available]	[Not Available]	[Not Available]	[Not Available]	49	M0	N0
TCGA-IQ-7631	Head & Neck Squamous Cell Carcinoma	Buccal Mucosa	Right	NO	YES	FEMALE	-22151	WHITE	NOT HISPANIC OR LATINO	No	No	YES	Modified Radical Neck Dissection	Modified Radical Neck Dissection	YES	48	0	[Not Available]	Negative	[Not Available]	Alive	122	[Not Applicable]	TUMOR FREE	7th	T2	N0	[Not Available]	Stage II	[Not Available]	G1	NO	NO	[Not Available]	[Not Available]	3	1963	1993	30	NO	[Not Available]	[Not Available]	[Not Available]	[Not Available]	[Not Available]	[Not Available]	60	M0	N0
TCGA-IQ-A61E	Head & Neck Squamous Cell Carcinoma	Oral Tongue	Right	YES	NO	FEMALE	-20417	WHITE	NOT HISPANIC OR LATINO	No	No	YES	Functional (Limited) Neck Dissection	Functional (Limited) Neck Dissection	YES	44	0	[Not Available]	Close	[Not Available]	Alive	588	[Not Applicable]	TUMOR FREE	7th	T3	N0	MX	Stage III	[Not Available]	G2	NO	YES	[Not Evaluated]	[Not Evaluated]	2	1983	[Not Available]	45	YES	7	3	YES	YES	Complete Remission/Response	NO	55	MX	N0
TCGA-IQ-A61G	Head & Neck Squamous Cell Carcinoma	Floor of mouth	Midline	YES	NO	MALE	-21066	WHITE	HISPANIC OR LATINO	No	No	YES	Modified Radical Neck Dissection	Modified Radical Neck Dissection	YES	39	5	[Not Available]	Negative	[Not Evaluated]	Alive	360	[Not Applicable]	WITH TUMOR	7th	T4a	N2c	MX	Stage IVA	Gross Extension	G2	NO	YES	[Not Evaluated]	[Not Evaluated]	4	1982	2012	60	NO	[Not Available]	[Not Available]	YES	YES	Progressive Disease	YES	57	MX	N2c
TCGA-IQ-A61H	Head & Neck Squamous Cell Carcinoma	Oral Tongue	Left	YES	NO	MALE	-27990	WHITE	HISPANIC OR LATINO	No	No	YES	Radical Neck Dissection	Modified Radical Neck Dissection	YES	53	0	[Not Available]	Negative	[Not Evaluated]	Alive	412	[Not Applicable]	TUMOR FREE	7th	T2	N0	MX	Stage II	[Not Available]	G2	NO	NO	[Not Evaluated]	[Not Evaluated]	4	[Not Available]	2012	30	NO	[Not Available]	[Not Available]	NO	NO	Complete Remission/Response	NO	76	MX	N0
TCGA-IQ-A61I	Head & Neck Squamous Cell Carcinoma	Oropharynx	Left	YES	NO	MALE	-23035	BLACK OR AFRICAN AMERICAN	NOT HISPANIC OR LATINO	No	No	YES	Modified Radical Neck Dissection	[Not Available]	YES	41	3	[Not Available]	Negative	[Not Evaluated]	Dead	[Not Available]	2	TUMOR FREE	7th	T1	N2b	M0	Stage IVA	No Extranodal Extension	G3	YES	NO	[Not Evaluated]	[Not Evaluated]	1	[Not Available]	[Not Available]	[Not Available]	NO	[Not Available]	[Not Available]	NO	NO	Complete Remission/Response	NO	63	M0	N2a
TCGA-IQ-A61J	Head & Neck Squamous Cell Carcinoma	Oral Tongue	Left	YES	NO	MALE	-19913	WHITE	NOT HISPANIC OR LATINO	No	No	YES	Modified Radical Neck Dissection	[Not Available]	YES	73	2	[Not Available]	Negative	[Not Evaluated]	Alive	440	[Not Applicable]	TUMOR FREE	7th	T2	N2b	M0	Stage IVA	No Extranodal Extension	G1	NO	YES	[Not Evaluated]	[Not Evaluated]	1	[Not Available]	[Not Available]	[Not Available]	NO	[Not Available]	[Not Available]	YES	YES	Complete Remission/Response	NO	54	M0	N2b
TCGA-IQ-A61O	Head & Neck Squamous Cell Carcinoma, Spindle Cell Variant	Oropharynx	Right	YES	NO	MALE	-15920	WHITE	HISPANIC OR LATINO	No	No	YES	[Not Available]	Modified Radical Neck Dissection	YES	38	3	[Not Available]	Negative	[Not Evaluated]	Alive	360	[Not Applicable]	TUMOR FREE	7th	T2	N2b	MX	Stage IVA	Gross Extension	GX	NO	YES	[Not Evaluated]	[Not Evaluated]	1	[Not Available]	[Not Available]	[Not Available]	NO	[Not Available]	[Not Available]	YES	YES	Complete Remission/Response	NO	43	MX	N2b
TCGA-IQ-A6SH	Head & Neck Squamous Cell Carcinoma	Oral Tongue	Left	[Not Available]	[Not Available]	MALE	-20109	BLACK OR AFRICAN AMERICAN	NOT HISPANIC OR LATINO	No	No	YES	Radical Neck Dissection	Radical Neck Dissection	YES	49	1	[Not Available]	Negative	[Not Available]	Alive	471	[Not Applicable]	TUMOR FREE	7th	T2	N1	M0	Stage III	Microscopic Extension	G1	NO	NO	[Not Evaluated]	[Not Evaluated]	3	1984	2013	120	[Not Available]	[Not Available]	[Not Available]	[Not Available]	[Not Available]	[Not Available]	NO	55	M1	N1
TCGA-KU-A66S	Head & Neck Squamous Cell Carcinoma Basaloid Type	Larynx	Midline	YES	NO	FEMALE	-25454	WHITE	NOT HISPANIC OR LATINO	No	No	YES	Functional (Limited) Neck Dissection	[Not Available]	YES	7	1	[Not Available]	Positive	[Not Evaluated]	Alive	224	[Not Applicable]	TUMOR FREE	7th	T1	N1	MX	Stage III	Microscopic Extension	G2	YES	NO	[Not Evaluated]	[Not Evaluated]	2	1962	[Not Available]	50	NO	[Not Available]	[Not Available]	YES	NO	[Unknown]	NO	69	MX	N1
TCGA-KU-A66T	Head & Neck Squamous Cell Carcinoma	Floor of mouth	Right	YES	NO	FEMALE	-19405	WHITE	NOT HISPANIC OR LATINO	No	No	YES	[Not Available]	Modified Radical Neck Dissection	YES	24	0	[Not Available]	Negative	[Not Evaluated]	Alive	210	[Not Applicable]	TUMOR FREE	7th	T4	N0	MX	Stage IVA	No Extranodal Extension	G2	NO	NO	[Not Evaluated]	[Not Evaluated]	1	[Not Available]	[Not Available]	[Not Available]	NO	[Not Available]	[Not Available]	YES	NO	[Unknown]	NO	53	M0	N0
TCGA-KU-A6H7	Head & Neck Squamous Cell Carcinoma	Tonsil	Left	YES	NO	FEMALE	-20314	WHITE	NOT HISPANIC OR LATINO	No	No	YES	Functional (Limited) Neck Dissection	[Not Available]	YES	23	1	0	Positive	[Not Evaluated]	Alive	146	[Not Applicable]	TUMOR FREE	7th	T2	N2a	M0	Stage IVA	Microscopic Extension	G2	YES	NO	Positive	[Not Evaluated]	4	1971	2001	60	YES	1	1	YES	YES	Complete Remission/Response	NO	55	M0	N2a
TCGA-KU-A6H8	Head & Neck Squamous Cell Carcinoma	Oral Tongue	Right	YES	NO	MALE	-15066	WHITE	NOT HISPANIC OR LATINO	No	No	YES	[Not Available]	Functional (Limited) Neck Dissection	YES	16	2	[Not Available]	Negative	[Not Evaluated]	Alive	168	[Not Applicable]	WITH TUMOR	7th	T2	N2b	M0	Stage IVA	Microscopic Extension	G3	YES	YES	[Not Evaluated]	[Not Evaluated]	2	1988	[Not Available]	12.5	YES	1	2	YES	YES	Progressive Disease	YES	41	M0	N0
TCGA-MT-A51W	Head & Neck Squamous Cell Carcinoma	Tonsil	Left	YES	NO	FEMALE	-19098	WHITE	NOT HISPANIC OR LATINO	No	No	NO	[Not Available]	[Not Available]	NO	[Not Available]	[Not Available]	[Not Available]	Negative	[Not Evaluated]	Alive	14	[Not Applicable]	TUMOR FREE	7th	T1	N0	M0	Stage I	No Extranodal Extension	G2	NO	NO	Negative	Negative	2	1992	[Not Available]	10	YES	4	7	NO	NO	[Not Applicable]	NO	52	M0	NX
TCGA-MT-A67A	Head & Neck Squamous Cell Carcinoma	Oral Tongue	Right	NO	YES	FEMALE	-31161	WHITE	NOT HISPANIC OR LATINO	No	No	YES	[Not Available]	Functional (Limited) Neck Dissection	YES	20	0	[Not Available]	Positive	[Not Evaluated]	Alive	392	[Not Applicable]	TUMOR FREE	7th	T1	N0	MX	Stage I	No Extranodal Extension	G2	NO	NO	[Not Evaluated]	[Not Evaluated]	1	[Not Available]	[Not Available]	[Not Available]	YES	0	0	NO	NO	Complete Remission/Response	NO	85	M0	N0
TCGA-MT-A67D	Head & Neck Squamous Cell Carcinoma	Floor of mouth	Right	YES	NO	MALE	-20386	WHITE	NOT HISPANIC OR LATINO	No	No	YES	[Not Available]	Functional (Limited) Neck Dissection	YES	23	0	[Not Available]	Negative	[Not Evaluated]	Alive	56	[Not Applicable]	[Unknown]	7th	T2	N0	M0	Stage II	No Extranodal Extension	G2	NO	NO	[Not Evaluated]	[Not Evaluated]	2	1971	[Not Available]	40	YES	3	0	NO	NO	Complete Remission/Response	NO	55	M0	N0
TCGA-MT-A67F	Head & Neck Squamous Cell Carcinoma	Oral Cavity	Right	YES	NO	FEMALE	-22057	WHITE	NOT HISPANIC OR LATINO	No	No	YES	[Not Available]	Functional (Limited) Neck Dissection	YES	64	0	[Not Available]	Negative	[Not Evaluated]	Alive	111	[Not Applicable]	TUMOR FREE	7th	T4	N0	MX	Stage IVA	No Extranodal Extension	G2	NO	NO	[Not Evaluated]	[Not Evaluated]	1	[Not Available]	[Not Available]	[Not Available]	YES	0	0	NO	NO	Complete Remission/Response	NO	60	MX	N0
TCGA-MT-A7BN	Head & Neck Squamous Cell Carcinoma	Floor of mouth	Midline	YES	NO	MALE	-27162	WHITE	[Unknown]	No	No	YES	Radical Neck Dissection	Radical Neck Dissection	YES	19	[Not Available]	[Not Available]	Negative	[Unknown]	Alive	51	[Not Applicable]	WITH TUMOR	7th	[Not Available]	[Not Available]	[Not Available]	Stage IVA	No Extranodal Extension	G3	YES	NO	[Unknown]	[Unknown]	1	[Not Available]	[Not Available]	[Not Available]	YES	0	0	NO	NO	[Unknown]	NO	74	M0	N2b
TCGA-MZ-A7D7	Head & Neck Squamous Cell Carcinoma	Base of tongue	Right	YES	NO	MALE	-18974	WHITE	NOT HISPANIC OR LATINO	No	No	YES	Functional (Limited) Neck Dissection	Functional (Limited) Neck Dissection	YES	72	2	0	Close	[Unknown]	Alive	240	[Not Applicable]	TUMOR FREE	7th	T3	N2b	MX	Stage IVA	Microscopic Extension	[Not Available]	[Not Available]	NO	Negative	[Not Evaluated]	2	1973	[Not Available]	39	YES	7	6	YES	YES	Complete Remission/Response	NO	51	M0	N2b
TCGA-P3-A5Q6	Head & Neck Squamous Cell Carcinoma	Tonsil	Left	NO	YES	MALE	-17917	WHITE	NOT HISPANIC OR LATINO	No	No	YES	Modified Radical Neck Dissection	Functional (Limited) Neck Dissection	YES	35	4	[Not Available]	Positive	[Not Evaluated]	Dead	[Not Available]	480	WITH TUMOR	6th	T4a	N2b	MX	Stage IVA	Gross Extension	G3	[Not Available]	NO	[Not Evaluated]	[Not Evaluated]	4	[Not Available]	[Not Available]	9	YES	[Not Available]	[Not Available]	YES	YES	Complete Remission/Response	YES	49	M0	N0
TCGA-P3-A5QE	Head & Neck Squamous Cell Carcinoma Basaloid Type	Base of tongue	Right	NO	YES	MALE	-18002	WHITE	NOT HISPANIC OR LATINO	No	No	YES	[Not Available]	Functional (Limited) Neck Dissection	YES	17	1	[Not Available]	Close	[Not Evaluated]	Alive	721	[Not Applicable]	TUMOR FREE	6th	T2	N1	MX	Stage III	No Extranodal Extension	G2	[Not Available]	NO	[Not Evaluated]	[Not Evaluated]	1	[Not Available]	[Not Available]	[Not Available]	YES	[Not Available]	[Not Available]	YES	NO	Complete Remission/Response	NO	49	M0	N1
TCGA-P3-A5QF	Head & Neck Squamous Cell Carcinoma	Alveolar Ridge	Right	NO	YES	MALE	-18035	WHITE	NOT HISPANIC OR LATINO	No	No	YES	[Not Available]	Functional (Limited) Neck Dissection	YES	41	4	[Not Available]	Positive	[Not Evaluated]	Dead	[Not Available]	330	WITH TUMOR	6th	T4	N2b	MX	Stage IVA	Microscopic Extension	G2	YES	NO	[Not Evaluated]	[Not Evaluated]	1	[Not Available]	[Not Available]	[Not Available]	NO	[Not Available]	[Not Available]	YES	YES	[Unknown]	YES	49	M0	N2b
TCGA-P3-A6SW	Head & Neck Squamous Cell Carcinoma Basaloid Type	Tonsil	Left	NO	YES	MALE	-18536	WHITE	NOT HISPANIC OR LATINO	No	No	YES	Modified Radical Neck Dissection	Functional (Limited) Neck Dissection	YES	[Not Available]	[Not Available]	[Not Available]	Close	[Not Evaluated]	Alive	1120	[Not Applicable]	TUMOR FREE	6th	T3	N3	MX	Stage IVB	Gross Extension	G3	[Not Available]	NO	[Not Evaluated]	[Not Evaluated]	2	[Not Available]	[Not Available]	20	YES	3	1	YES	YES	Complete Remission/Response	NO	50	M0	N2b
TCGA-P3-A6SX	Head & Neck Squamous Cell Carcinoma	Tonsil	Left	NO	YES	MALE	-24715	WHITE	NOT HISPANIC OR LATINO	No	No	YES	Functional (Limited) Neck Dissection	[Not Available]	YES	30	1	[Not Available]	Close	[Not Evaluated]	Dead	[Not Available]	1430	TUMOR FREE	6th	T2	N1	MX	Stage III	No Extranodal Extension	G2	YES	YES	[Not Evaluated]	[Not Evaluated]	4	1954	2004	100	YES	[Not Available]	[Not Available]	YES	YES	Complete Remission/Response	NO	67	M0	N0
TCGA-P3-A6T2	Head & Neck Squamous Cell Carcinoma	Buccal Mucosa	Left	NO	YES	MALE	-16588	WHITE	NOT HISPANIC OR LATINO	No	No	YES	Functional (Limited) Neck Dissection	[Not Available]	YES	42	2	[Not Available]	Positive	[Not Evaluated]	Alive	1917	[Not Applicable]	TUMOR FREE	6th	T3	N2b	MX	Stage IVA	No Extranodal Extension	G2	[Not Available]	YES	[Not Evaluated]	[Not Evaluated]	1	[Not Available]	[Not Available]	[Not Available]	YES	4	4	YES	YES	Complete Remission/Response	NO	45	M0	N0
TCGA-P3-A6T4	Head & Neck Squamous Cell Carcinoma	Floor of mouth	Left	NO	YES	MALE	-20027	WHITE	NOT HISPANIC OR LATINO	No	No	YES	Functional (Limited) Neck Dissection	Functional (Limited) Neck Dissection	YES	14	1	[Not Available]	Positive	[Not Evaluated]	Dead	[Not Available]	62	WITH TUMOR	6th	T4a	N1	MX	Stage IVA	[Not Available]	G2	YES	YES	[Not Evaluated]	[Not Evaluated]	2	1968	[Not Available]	40	YES	7	3.5	NO	NO	Progressive Disease	NO	54	M0	N1
TCGA-P3-A6T5	Head & Neck Squamous Cell Carcinoma	Alveolar Ridge	Left	NO	YES	FEMALE	-28977	WHITE	NOT HISPANIC OR LATINO	No	No	YES	Functional (Limited) Neck Dissection	[Not Available]	YES	29	0	[Not Available]	Close	[Not Evaluated]	Dead	[Not Available]	882	WITH TUMOR	6th	T4a	N0	MX	Stage IVA	No Extranodal Extension	G2	[Not Available]	YES	[Not Evaluated]	[Not Evaluated]	3	[Not Available]	1980	15	YES	[Not Available]	[Not Available]	NO	NO	Complete Remission/Response	YES	79	M0	N0
TCGA-P3-A6T6	Head & Neck Squamous Cell Carcinoma	Alveolar Ridge	Right	NO	YES	MALE	-19694	WHITE	NOT HISPANIC OR LATINO	No	No	NO	[Not Available]	[Not Available]	NO	[Not Available]	[Not Available]	[Not Available]	Positive	[Not Evaluated]	Dead	[Not Available]	395	WITH TUMOR	6th	T4a	NX	MX	Stage IVA	[Not Available]	G3	YES	YES	[Not Evaluated]	[Not Evaluated]	1	[Not Available]	[Not Available]	[Not Available]	YES	7	1	YES	NO	Complete Remission/Response	YES	53	M0	N0
TCGA-P3-A6T7	Head & Neck Squamous Cell Carcinoma	Floor of mouth	Right	NO	YES	MALE	-20301	WHITE	NOT HISPANIC OR LATINO	No	No	YES	[Not Available]	Functional (Limited) Neck Dissection	YES	47	2	[Not Available]	Close	[Not Evaluated]	Dead	[Not Available]	487	[Unknown]	6th	T3	N2b	MX	Stage IVA	Microscopic Extension	G2	YES	YES	[Not Evaluated]	[Not Evaluated]	2	[Not Available]	[Not Available]	80	YES	7	6	YES	YES	Complete Remission/Response	[Unknown]	55	M0	N1
TCGA-P3-A6T8	Head & Neck Squamous Cell Carcinoma	Floor of mouth	Midline	NO	YES	MALE	-19754	WHITE	NOT HISPANIC OR LATINO	No	No	YES	Functional (Limited) Neck Dissection	Functional (Limited) Neck Dissection	YES	34	2	[Not Available]	Positive	[Not Evaluated]	Alive	400	[Not Applicable]	TUMOR FREE	7th	T4a	N2	MX	Stage IVA	No Extranodal Extension	G3	YES	YES	[Not Evaluated]	[Not Evaluated]	2	1980	[Not Available]	30	YES	7	5	YES	YES	Complete Remission/Response	NO	54	M0	N0
TCGA-QK-A64Z	Head & Neck Squamous Cell Carcinoma	Hard Palate	Right	NO	YES	FEMALE	-29037	WHITE	NOT HISPANIC OR LATINO	No	No	NO	[Not Available]	[Not Available]	NO	[Not Available]	[Not Available]	[Not Available]	Close	[Not Evaluated]	Alive	553	[Not Applicable]	TUMOR FREE	7th	T4	NX	MX	Stage IVA	[Not Available]	G1	NO	NO	[Not Evaluated]	[Not Evaluated]	1	[Not Available]	[Not Available]	[Not Available]	YES	0	0	NO	NO	[Not Applicable]	YES	79	M0	N0
TCGA-QK-A652	Head & Neck Squamous Cell Carcinoma	Oral Tongue	Left	YES	NO	MALE	-22023	WHITE	NOT HISPANIC OR LATINO	No	No	YES	Functional (Limited) Neck Dissection	[Not Available]	YES	39	1	0	Negative	[Not Evaluated]	Alive	259	[Not Applicable]	TUMOR FREE	7th	T1	N1	MX	Stage III	No Extranodal Extension	G2	YES	YES	[Not Evaluated]	[Not Evaluated]	1	[Not Available]	[Not Available]	[Not Available]	YES	1	1	YES	NO	Complete Remission/Response	NO	60	M0	N0
TCGA-QK-A6IG	Head & Neck Squamous Cell Carcinoma	Buccal Mucosa	Right	YES	NO	MALE	-25334	WHITE	NOT HISPANIC OR LATINO	No	No	YES	Modified Radical Neck Dissection	Modified Radical Neck Dissection	YES	22	1	0	Negative	[Not Evaluated]	Alive	218	[Not Applicable]	WITH TUMOR	7th	T2	N1	M0	Stage III	Microscopic Extension	G2	YES	YES	[Not Evaluated]	[Not Evaluated]	4	1973	2013	40	YES	[Not Available]	[Not Available]	YES	YES	Progressive Disease	YES	69	M0	N0
TCGA-QK-A6IH	Head & Neck Squamous Cell Carcinoma	Alveolar Ridge	Left	YES	NO	FEMALE	-23936	WHITE	NOT HISPANIC OR LATINO	No	No	YES	Modified Radical Neck Dissection	[Not Available]	YES	32	3	0	Close	[Not Evaluated]	Alive	228	[Not Applicable]	WITH TUMOR	7th	T4b	N2b	M0	Stage IVB	Microscopic Extension	G2	YES	YES	[Not Evaluated]	[Not Evaluated]	1	[Not Available]	[Not Available]	[Not Available]	YES	[Not Available]	[Not Available]	YES	YES	Progressive Disease	YES	65	M0	N1
TCGA-QK-A6II	Head & Neck Squamous Cell Carcinoma	Floor of mouth	Left	YES	NO	MALE	-19113	WHITE	NOT HISPANIC OR LATINO	No	No	YES	Modified Radical Neck Dissection	Functional (Limited) Neck Dissection	YES	58	4	0	Negative	[Not Evaluated]	Alive	225	[Not Applicable]	WITH TUMOR	7th	T4a	N2c	M0	Stage IVA	Microscopic Extension	G2	NO	YES	[Not Evaluated]	[Not Evaluated]	2	1983	[Not Available]	30	YES	7	[Not Available]	YES	YES	Progressive Disease	YES	52	M0	N0
TCGA-QK-A6IJ	Head & Neck Squamous Cell Carcinoma	Floor of mouth	Left	YES	NO	MALE	-25966	WHITE	NOT HISPANIC OR LATINO	No	No	YES	Modified Radical Neck Dissection	[Not Available]	YES	40	1	0	Negative	[Not Evaluated]	Alive	64	[Not Applicable]	TUMOR FREE	7th	T2	N1	M0	Stage III	No Extranodal Extension	G3	NO	NO	[Not Evaluated]	Negative	4	1963	2011	40	YES	[Not Available]	[Not Available]	NO	NO	[Unknown]	[Unknown]	71	M0	N0
TCGA-QK-A6V9	Head & Neck Squamous Cell Carcinoma	Tonsil	Right	NO	YES	MALE	-20461	WHITE	NOT HISPANIC OR LATINO	No	No	NO	[Not Available]	[Not Available]	NO	[Not Available]	[Not Available]	[Not Available]	Negative	[Not Evaluated]	Alive	567	[Not Applicable]	TUMOR FREE	7th	T2	NX	M0	Stage II	No Extranodal Extension	G2	NO	NO	Positive	Positive	1	[Not Available]	[Not Available]	[Not Available]	NO	[Not Available]	[Not Available]	NO	NO	Complete Remission/Response	NO	56	M0	N0
TCGA-QK-A6VB	Head & Neck Squamous Cell Carcinoma	Floor of mouth	Left	YES	NO	MALE	-24144	WHITE	NOT HISPANIC OR LATINO	No	No	YES	Functional (Limited) Neck Dissection	[Not Available]	YES	40	0	0	Negative	[Not Evaluated]	Alive	156	[Not Applicable]	TUMOR FREE	7th	T4a	N0	M0	Stage IVA	No Extranodal Extension	G2	NO	NO	[Not Evaluated]	[Not Evaluated]	4	[Not Available]	1998	[Not Available]	NO	[Not Available]	[Not Available]	YES	NO	Complete Remission/Response	NO	66	M0	N0
TCGA-QK-A6VC	Head & Neck Squamous Cell Carcinoma	Hypopharynx	Right	YES	NO	FEMALE	-22865	BLACK OR AFRICAN AMERICAN	NOT HISPANIC OR LATINO	No	No	YES	Functional (Limited) Neck Dissection	Modified Radical Neck Dissection	YES	67	1	0	Close	[Not Evaluated]	Alive	106	[Not Applicable]	TUMOR FREE	7th	T4a	N1	M0	Stage IVA	No Extranodal Extension	G2	NO	YES	[Not Evaluated]	Negative	4	[Not Available]	2003	[Not Available]	NO	[Not Available]	[Not Available]	YES	NO	[Unknown]	NO	62	M0	N2c
TCGA-QK-A8Z7	Head & Neck Squamous Cell Carcinoma Basaloid Type	Floor of mouth	Left	YES	NO	MALE	-21711	BLACK OR AFRICAN AMERICAN	NOT HISPANIC OR LATINO	No	No	YES	Modified Radical Neck Dissection	Modified Radical Neck Dissection	YES	96	5	0	Close	[Not Evaluated]	Alive	23	[Not Applicable]	[Unknown]	7th	T4a	N2c	M0	Stage IVA	No Extranodal Extension	[Not Available]	NO	NO	[Not Evaluated]	[Not Evaluated]	2	1973	[Not Available]	8	YES	0	0	[Unknown]	[Unknown]	[Unknown]	[Unknown]	59	M0	N2c
TCGA-QK-A8Z9	Head & Neck Squamous Cell Carcinoma	Floor of mouth	Right	YES	NO	MALE	-20471	BLACK OR AFRICAN AMERICAN	NOT HISPANIC OR LATINO	No	No	YES	Modified Radical Neck Dissection	Modified Radical Neck Dissection	YES	82	2	0	Negative	[Not Evaluated]	Alive	149	[Not Applicable]	TUMOR FREE	7th	T4a	N2b	M0	Stage IVA	Microscopic Extension	G2	YES	YES	[Not Evaluated]	[Not Evaluated]	2	[Not Available]	[Not Available]	35	YES	[Not Available]	[Not Available]	YES	YES	Complete Remission/Response	NO	56	M0	N2b
TCGA-QK-A8ZB	Head & Neck Squamous Cell Carcinoma	Larynx	Left	YES	NO	MALE	-25192	BLACK OR AFRICAN AMERICAN	NOT HISPANIC OR LATINO	No	No	YES	Modified Radical Neck Dissection	Modified Radical Neck Dissection	YES	81	0	0	Negative	[Not Evaluated]	Alive	135	[Not Applicable]	TUMOR FREE	7th	T4a	N0	M0	Stage IVA	No Extranodal Extension	G2	NO	NO	[Not Evaluated]	[Not Evaluated]	3	[Not Available]	1983	[Not Available]	YES	0	0	YES	NO	Complete Remission/Response	NO	68	M0	N0
TCGA-QK-AA3K	Head & Neck Squamous Cell Carcinoma	Oral Tongue	Right	YES	NO	MALE	-22093	BLACK OR AFRICAN AMERICAN	NOT HISPANIC OR LATINO	No	No	YES	Functional (Limited) Neck Dissection	Modified Radical Neck Dissection	YES	6	4	[Not Available]	Positive	[Not Evaluated]	Alive	168	[Not Applicable]	[Unknown]	7th	T3	N2b	MX	Stage IVA	Gross Extension	G2	NO	YES	Positive	[Not Evaluated]	2	[Not Available]	[Not Available]	[Not Available]	YES	[Not Available]	[Not Available]	YES	YES	[Unknown]	[Unknown]	60	MX	N2b
TCGA-RS-A6TO	Head & Neck Squamous Cell Carcinoma	Oral Cavity	Right	YES	NO	FEMALE	-30104	WHITE	NOT HISPANIC OR LATINO	No	No	YES	Functional (Limited) Neck Dissection	Modified Radical Neck Dissection	YES	61	4	[Not Available]	Positive	[Not Evaluated]	Alive	272	[Not Applicable]	TUMOR FREE	7th	T4	N2c	M0	Stage IVA	Microscopic Extension	G2	NO	YES	Negative	[Not Evaluated]	1	[Not Available]	[Not Available]	[Not Available]	NO	[Not Available]	[Not Available]	YES	YES	Complete Remission/Response	NO	82	M0	N2c
TCGA-RS-A6TP	Head & Neck Squamous Cell Carcinoma	Tonsil	Left	YES	NO	MALE	-21393	WHITE	NOT HISPANIC OR LATINO	No	No	NO	[Not Available]	[Not Available]	NO	[Not Available]	[Not Available]	[Not Available]	Close	[Not Evaluated]	Alive	236	[Not Applicable]	TUMOR FREE	7th	T2	N0	M0	Stage II	Microscopic Extension	G3	NO	NO	Positive	[Not Evaluated]	4	1980	2000	10	YES	0	0	NO	NO	Complete Remission/Response	NO	58	M0	N0
TCGA-T2-A6WX	Head & Neck Squamous Cell Carcinoma	Oral Tongue	Left	NO	YES	FEMALE	-27005	WHITE	NOT HISPANIC OR LATINO	No	No	YES	Functional (Limited) Neck Dissection	Functional (Limited) Neck Dissection	YES	85	1	[Not Available]	Negative	[Not Evaluated]	Dead	[Not Available]	209	WITH TUMOR	7th	[Not Available]	[Not Available]	[Not Available]	[Not Available]	No Extranodal Extension	G1	YES	YES	[Not Evaluated]	[Not Evaluated]	1	[Not Available]	[Not Available]	[Not Available]	YES	0	0	YES	YES	Progressive Disease	NO	73	M0	N0
TCGA-T2-A6WZ	Head & Neck Squamous Cell Carcinoma	Oral Tongue	Left	NO	YES	MALE	-19397	WHITE	NOT HISPANIC OR LATINO	No	No	YES	Functional (Limited) Neck Dissection	Functional (Limited) Neck Dissection	YES	89	2	[Not Available]	Negative	[Not Evaluated]	Dead	[Not Available]	484	WITH TUMOR	7th	T3	N2b	[Not Available]	[Not Available]	Microscopic Extension	G2	NO	YES	[Not Evaluated]	Negative	2	[Not Available]	[Not Available]	40	YES	7	3.5	YES	YES	Stable Disease	YES	53	M0	N2b
TCGA-T2-A6X2	Head & Neck Squamous Cell Carcinoma	Alveolar Ridge	Left	NO	YES	MALE	-30013	WHITE	NOT HISPANIC OR LATINO	No	No	YES	Functional (Limited) Neck Dissection	Functional (Limited) Neck Dissection	YES	53	[Not Available]	[Not Available]	Negative	[Not Evaluated]	Alive	987	[Not Applicable]	TUMOR FREE	7th	T3	N0	MX	Stage III	No Extranodal Extension	G1	NO	YES	[Not Evaluated]	Negative	3	[Not Available]	[Not Available]	25	YES	0	0	NO	NO	Complete Remission/Response	NO	82	M0	N0
TCGA-T3-A92N	Head & Neck Squamous Cell Carcinoma	Floor of mouth	Midline	YES	NO	MALE	-28879	BLACK OR AFRICAN AMERICAN	NOT HISPANIC OR LATINO	No	No	YES	Radical Neck Dissection	Radical Neck Dissection	YES	31	6	0	Positive	[Not Evaluated]	Alive	-2	[Not Applicable]	WITH TUMOR	7th	T2	N2c	MX	Stage IVA	Microscopic Extension	G3	NO	YES	[Not Evaluated]	[Unknown]	2	1963	[Not Available]	50	NO	[Not Available]	[Not Available]	NO	NO	[Unknown]	[Unknown]	79	M1	N1
TCGA-TN-A7HI	Head & Neck Squamous Cell Carcinoma	Tonsil	Right	YES	NO	MALE	-20666	WHITE	NOT HISPANIC OR LATINO	No	No	YES	[Not Available]	Modified Radical Neck Dissection	YES	49	2	[Not Available]	Negative	[Not Evaluated]	Alive	146	[Not Applicable]	TUMOR FREE	7th	T2	N2b	M0	Stage IVA	No Extranodal Extension	G3	YES	NO	Positive	Positive	2	1980	[Not Available]	16	YES	[Not Available]	[Not Available]	YES	NO	Complete Remission/Response	NO	56	M0	N0
TCGA-TN-A7HJ	Head & Neck Squamous Cell Carcinoma	Larynx	Midline	YES	NO	MALE	-18809	WHITE	NOT HISPANIC OR LATINO	No	No	YES	Modified Radical Neck Dissection	Modified Radical Neck Dissection	YES	121	4	[Not Available]	Negative	[Not Evaluated]	Alive	184	[Not Applicable]	TUMOR FREE	7th	T4a	N2b	M0	Stage IVA	Microscopic Extension	G2	YES	YES	[Not Evaluated]	[Not Evaluated]	1	[Not Available]	[Not Available]	[Not Available]	NO	[Not Available]	[Not Available]	YES	YES	Complete Remission/Response	NO	51	M0	NX
TCGA-TN-A7HL	Head & Neck Squamous Cell Carcinoma	Hypopharynx	Midline	YES	NO	MALE	-21731	WHITE	NOT HISPANIC OR LATINO	No	No	YES	Modified Radical Neck Dissection	Modified Radical Neck Dissection	YES	71	3	[Not Available]	Negative	[Not Evaluated]	Alive	153	[Not Applicable]	TUMOR FREE	7th	T3	N2b	M0	Stage IVA	Microscopic Extension	G2	YES	YES	Positive	Positive	4	1993	2013	10	YES	4	2	YES	YES	Complete Remission/Response	NO	59	M0	NX
TCGA-UF-A718	Head & Neck Squamous Cell Carcinoma	Larynx	Midline	NO	YES	MALE	-22836	WHITE	[Not Evaluated]	No	No	YES	Functional (Limited) Neck Dissection	Functional (Limited) Neck Dissection	YES	25	0	[Not Available]	Negative	[Not Evaluated]	Alive	1326	[Not Applicable]	TUMOR FREE	7th	T4a	N0	M0	Stage IVA	No Extranodal Extension	G2	NO	NO	[Not Evaluated]	[Not Evaluated]	2	1959	[Not Available]	50	NO	[Not Available]	[Not Available]	[Unknown]	[Unknown]	Complete Remission/Response	[Unknown]	62	M0	N0
TCGA-UF-A719	Head & Neck Squamous Cell Carcinoma	Floor of mouth	Right	NO	YES	MALE	-19797	[Unknown]	[Not Evaluated]	No	No	YES	[Not Available]	Functional (Limited) Neck Dissection	YES	13	0	[Not Available]	Negative	[Not Evaluated]	Alive	1337	[Not Applicable]	TUMOR FREE	7th	T2	N0	M0	Stage II	No Extranodal Extension	G1	NO	NO	[Not Evaluated]	[Not Evaluated]	2	[Not Available]	[Not Available]	[Not Available]	YES	[Not Available]	[Not Available]	NO	NO	Complete Remission/Response	NO	54	M0	N0
TCGA-UF-A71A	Head & Neck Squamous Cell Carcinoma	Floor of mouth	Midline	NO	YES	MALE	-24623	WHITE	[Not Evaluated]	No	No	YES	Modified Radical Neck Dissection	Functional (Limited) Neck Dissection	YES	31	9	[Not Available]	Positive	[Not Evaluated]	Dead	[Not Available]	86	WITH TUMOR	7th	T4a	N2c	M0	Stage IVA	Gross Extension	G1	YES	NO	[Not Evaluated]	[Not Evaluated]	3	[Not Available]	[Not Available]	[Not Available]	NO	[Not Available]	[Not Available]	NO	NO	Complete Remission/Response	NO	67	M0	N2a
TCGA-UF-A71B	Head & Neck Squamous Cell Carcinoma	Alveolar Ridge	Right	NO	YES	MALE	-18404	WHITE	[Not Evaluated]	No	No	YES	[Not Available]	Functional (Limited) Neck Dissection	YES	11	0	[Not Available]	Negative	[Not Evaluated]	Alive	1158	[Not Applicable]	TUMOR FREE	7th	T4	N0	M0	Stage IVA	No Extranodal Extension	G2	NO	NO	[Not Evaluated]	[Not Evaluated]	2	1970	[Not Available]	30	YES	[Not Available]	[Not Available]	YES	NO	Complete Remission/Response	NO	50	M0	N1
TCGA-UF-A71D	Head & Neck Squamous Cell Carcinoma	Larynx	Left	NO	YES	FEMALE	-19747	WHITE	[Not Evaluated]	Yes, History of Synchronous/Bilateral Malignancy	No	YES	Functional (Limited) Neck Dissection	Functional (Limited) Neck Dissection	YES	42	0	[Not Available]	Negative	[Not Evaluated]	Alive	986	[Not Applicable]	TUMOR FREE	7th	T4a	N0	M0	Stage IVA	No Extranodal Extension	G2	NO	NO	[Not Evaluated]	[Not Evaluated]	2	1967	[Not Available]	22	YES	[Not Available]	[Not Available]	YES	NO	Complete Remission/Response	NO	54	M0	N1
TCGA-UF-A71E	Head & Neck Squamous Cell Carcinoma Basaloid Type	Floor of mouth	Left	NO	YES	MALE	-23071	WHITE	[Not Evaluated]	No	No	YES	Functional (Limited) Neck Dissection	Functional (Limited) Neck Dissection	YES	48	0	[Not Available]	Negative	[Not Evaluated]	Alive	1090	[Not Applicable]	TUMOR FREE	7th	T4a	N0	M0	Stage IVA	No Extranodal Extension	G3	YES	NO	[Not Evaluated]	[Not Evaluated]	1	[Not Available]	[Not Available]	[Not Available]	YES	[Not Available]	[Not Available]	YES	NO	Complete Remission/Response	NO	63	M0	N0
TCGA-UF-A7J9	Head & Neck Squamous Cell Carcinoma	Larynx	Right	NO	YES	MALE	-27459	WHITE	[Not Evaluated]	No	No	YES	Functional (Limited) Neck Dissection	Functional (Limited) Neck Dissection	YES	18	0	[Not Available]	Negative	[Not Evaluated]	Alive	1043	[Not Applicable]	TUMOR FREE	7th	T4a	N0	M0	Stage IVA	No Extranodal Extension	G2	NO	NO	[Not Evaluated]	[Not Evaluated]	2	1951	[Not Available]	25.5	YES	7	33	YES	NO	Complete Remission/Response	NO	75	M0	N0
TCGA-UF-A7JA	Head & Neck Squamous Cell Carcinoma	Buccal Mucosa	Right	NO	YES	FEMALE	-24121	WHITE	[Not Evaluated]	No	No	YES	[Not Available]	Functional (Limited) Neck Dissection	YES	14	1	[Not Available]	Negative	[Not Evaluated]	Alive	1894	[Not Applicable]	TUMOR FREE	7th	T4a	N1	M0	Stage IVA	No Extranodal Extension	G2	YES	NO	[Not Evaluated]	[Not Evaluated]	2	[Not Available]	[Not Available]	[Not Available]	YES	[Not Available]	[Not Available]	YES	NO	Complete Remission/Response	NO	66	M0	N1
TCGA-UF-A7JC	Head & Neck Squamous Cell Carcinoma	Floor of mouth	Left	NO	YES	MALE	-15452	WHITE	[Not Evaluated]	No	No	YES	Functional (Limited) Neck Dissection	Functional (Limited) Neck Dissection	YES	37	3	[Not Available]	Positive	[Not Evaluated]	Alive	484	[Not Applicable]	WITH TUMOR	7th	T3	N2b	M0	Stage IVA	Gross Extension	G1	YES	NO	[Not Evaluated]	[Not Evaluated]	2	1984	[Not Available]	38	NO	[Not Available]	[Not Available]	YES	YES	Complete Remission/Response	YES	42	M0	N1
TCGA-UF-A7JD	Head & Neck Squamous Cell Carcinoma	Buccal Mucosa	Right	NO	YES	MALE	-26101	[Unknown]	[Not Evaluated]	No	No	YES	[Not Available]	Functional (Limited) Neck Dissection	YES	25	2	[Not Available]	Positive	[Not Evaluated]	Alive	653	[Not Applicable]	TUMOR FREE	7th	T4	N2b	M0	Stage IVA	Gross Extension	G3	YES	YES	[Not Evaluated]	[Not Evaluated]	2	1951	[Not Available]	61	YES	[Not Available]	[Not Available]	YES	NO	Complete Remission/Response	NO	71	M0	N0
TCGA-UF-A7JF	Head & Neck Squamous Cell Carcinoma	Larynx	Left	NO	YES	MALE	-29468	WHITE	[Not Evaluated]	No	No	YES	Functional (Limited) Neck Dissection	Functional (Limited) Neck Dissection	YES	66	2	[Not Available]	Positive	[Not Evaluated]	Alive	1266	[Not Applicable]	TUMOR FREE	7th	T4a	N2a	M0	Stage IVA	No Extranodal Extension	G2	NO	NO	[Not Evaluated]	[Not Evaluated]	2	1940	[Not Available]	42	YES	[Not Available]	[Not Available]	YES	YES	Complete Remission/Response	NO	80	M0	N2b
TCGA-UF-A7JH	Head & Neck Squamous Cell Carcinoma	Larynx	Left	NO	YES	MALE	-21558	BLACK OR AFRICAN AMERICAN	[Not Evaluated]	No	No	YES	Functional (Limited) Neck Dissection	Functional (Limited) Neck Dissection	YES	24	0	[Not Available]	Negative	[Not Evaluated]	Alive	469	[Not Applicable]	TUMOR FREE	7th	T4a	N0	M0	Stage IVA	No Extranodal Extension	G1	NO	NO	[Not Evaluated]	[Not Evaluated]	4	1960	2012	52	YES	[Not Available]	[Not Available]	YES	NO	Complete Remission/Response	NO	59	M0	N0
TCGA-UF-A7JJ	Head & Neck Squamous Cell Carcinoma	Larynx	Midline	NO	YES	MALE	-25201	[Unknown]	[Not Evaluated]	No	No	YES	Functional (Limited) Neck Dissection	Functional (Limited) Neck Dissection	YES	27	0	[Not Available]	Negative	[Not Evaluated]	Alive	214	[Not Applicable]	TUMOR FREE	7th	T4a	N0	M0	Stage IVA	No Extranodal Extension	G1	NO	NO	[Not Evaluated]	[Not Evaluated]	2	1953	[Not Available]	80	NO	[Not Available]	[Not Available]	YES	YES	Complete Remission/Response	NO	68	M0	N0
TCGA-UF-A7JK	Head & Neck Squamous Cell Carcinoma	Larynx	Left	NO	YES	MALE	-21696	[Unknown]	[Not Evaluated]	No	No	YES	Functional (Limited) Neck Dissection	Functional (Limited) Neck Dissection	YES	19	3	[Not Available]	Positive	[Not Evaluated]	Dead	[Not Available]	424	WITH TUMOR	7th	T4a	N2b	M0	Stage IVA	Gross Extension	G2	YES	YES	[Not Evaluated]	[Not Evaluated]	4	[Not Available]	2008	[Not Available]	YES	[Not Available]	[Not Available]	YES	YES	Complete Remission/Response	YES	59	M0	N0
TCGA-UF-A7JO	Head & Neck Squamous Cell Carcinoma	Floor of mouth	Left	NO	YES	FEMALE	-28951	WHITE	[Not Evaluated]	No	No	YES	Functional (Limited) Neck Dissection	[Not Available]	YES	27	0	[Not Available]	Negative	[Not Evaluated]	Dead	[Not Available]	631	WITH TUMOR	6th	T4a	N0	M0	Stage IVA	No Extranodal Extension	G2	NO	NO	[Not Evaluated]	[Not Evaluated]	1	[Not Available]	[Not Available]	[Not Available]	NO	[Not Available]	[Not Available]	YES	NO	Complete Remission/Response	YES	79	M0	N0
TCGA-UF-A7JS	Head & Neck Squamous Cell Carcinoma	Oral Tongue	Left	NO	YES	MALE	-21676	WHITE	[Not Evaluated]	No	No	YES	Modified Radical Neck Dissection	Functional (Limited) Neck Dissection	YES	54	4	[Not Available]	Positive	[Not Evaluated]	Alive	413	[Not Applicable]	TUMOR FREE	7th	T4a	N2b	M0	Stage IVA	No Extranodal Extension	G2	YES	YES	[Not Evaluated]	[Not Evaluated]	2	1962	[Not Available]	25.5	YES	[Not Available]	[Not Available]	YES	NO	Complete Remission/Response	NO	59	M0	N2b
TCGA-UF-A7JT	Head & Neck Squamous Cell Carcinoma	Floor of mouth	Right	NO	YES	FEMALE	-26375	WHITE	[Not Evaluated]	No	No	YES	[Not Available]	Functional (Limited) Neck Dissection	YES	13	3	[Not Available]	Negative	[Not Evaluated]	Dead	[Not Available]	993	WITH TUMOR	6th	T4a	N0	M0	Stage IVA	No Extranodal Extension	G3	NO	YES	[Not Evaluated]	[Not Evaluated]	1	[Not Available]	[Not Available]	[Not Available]	NO	[Not Available]	[Not Available]	YES	YES	Complete Remission/Response	YES	72	M0	N0
TCGA-UP-A6WW	Head & Neck Squamous Cell Carcinoma	Oral Tongue	Right	YES	NO	MALE	-21427	WHITE	HISPANIC OR LATINO	No	No	YES	Functional (Limited) Neck Dissection	Radical Neck Dissection	YES	53	14	[Not Available]	Negative	[Not Available]	Alive	457	[Not Applicable]	TUMOR FREE	7th	[Not Available]	[Not Available]	[Not Available]	[Not Available]	Microscopic Extension	G2	YES	YES	[Not Available]	[Not Available]	1	[Not Available]	[Not Available]	[Not Available]	YES	7	3	YES	[Discrepancy]	Complete Remission/Response	NO	58	MX	N2c
[truncated: 5 more columns]
