# Supplementary material for: Multi-omics investigation of perineural invasion in head and neck squamous cell carcinoma: neuroimmune mechanisms and clinical implications
Source: Front Immunol. 2026 May 12;17:1792836. doi: 10.3389/fimmu.2026.1792836 (PMC13201498; doi:10.3389/fimmu.2026.1792836)
Supplement: Supplementary file 16 [file Table2.xlsx]

## Sheet: Sheet1
CD79A	B_cell
MS4A1	B_cell
CLDN5	Endothelial
PECAM1	Endothelial
COL1A1	Fibroblast
THY1	Fibroblast
DCN	Fibroblast
ACTA2	Fibroblast
FN1	Fibroblast
CD163	Macrophage
C1QC	Macrophage
C1QB	Macrophage
APOC1	Macrophage
APOE	Macrophage
MS4A2	Mast
S100A9	Monocytes
S100A8	Monocytes
HLA−DRA	Monocytic
C1QA	Monocytic
NKG7	NK
GNLY	NK
LILRA4	pDC
IRF7	pDC
JCHAIN	Plasmablasts
MKI67	Proliferating
TOP2A	Proliferating
CD3D	T_cell
CD3E	T_cell
CD8ACD4	T_cell
IL7R	T_cell
CD247	T_cell
CD96	T_cell
